# Supplementary material for: Genomic Analyses of the Microsporidian Nosema ceranae, an Emergent Pathogen of Honey Bees
Source: PLoS Pathog. 2009 Jun 5;5(6):e1000466. doi: 10.1371/journal.ppat.1000466 (PMC2685015; doi:10.1371/journal.ppat.1000466)
Supplement: Text S2 — GFF-formatted file of annotations. (2.90 MB ZIP) [file ppat.1000466.s002.zip]

Archive with 1 entries (1 files):
- TextS2.txt
