# Supplementary material for: Genomic Analyses of the Microsporidian Nosema ceranae, an Emergent Pathogen of Honey Bees
Source: PLoS Pathog. 2009 Jun 5;5(6):e1000466. doi: 10.1371/journal.ppat.1000466 (PMC2685015; doi:10.1371/journal.ppat.1000466)
Supplement: Text S2 — GFF-formatted file of annotations. (2.90 MB ZIP) [file ppat.1000466.s002.zip › TextS2.txt]

####Re-name files and modify paths as necessary! See Gbrowse documentation for assistance.
###reference	source	type	start	stop	score	strand	phase	note
###Contigs
Nc000001-65607	454/CeleraAssembler	genomic_DNA	1	65607	.	+	.	Name=Nc000001-65607;Alias=Nc000001;
Nc000002-58817	454/CeleraAssembler	genomic_DNA	1	58817	.	+	.	Name=Nc000002-58817;Alias=Nc000002;
Nc000003-44937	454/CeleraAssembler	genomic_DNA	1	44937	.	+	.	Name=Nc000003-44937;Alias=Nc000003;
Nc000004-39093	454/CeleraAssembler	genomic_DNA	1	39093	.	+	.	Name=Nc000004-39093;Alias=Nc000004;
Nc000005-36805	454/CeleraAssembler	genomic_DNA	1	36805	.	+	.	Name=Nc000005-36805;Alias=Nc000005;
Nc000006-35708	454/CeleraAssembler	genomic_DNA	1	35708	.	+	.	Name=Nc000006-35708;Alias=Nc000006;
Nc000007-29952	454/CeleraAssembler	genomic_DNA	1	29952	.	+	.	Name=Nc000007-29952;Alias=Nc000007;
Nc000008-29729	454/CeleraAssembler	genomic_DNA	1	29729	.	+	.	Name=Nc000008-29729;Alias=Nc000008;
Nc000009-29490	454/CeleraAssembler	genomic_DNA	1	29490	.	+	.	Name=Nc000009-29490;Alias=Nc000009;
Nc000010-28743	454/CeleraAssembler	genomic_DNA	1	28743	.	+	.	Name=Nc000010-28743;Alias=Nc000010;
Nc000011-28001	454/CeleraAssembler	genomic_DNA	1	28001	.	+	.	Name=Nc000011-28001;Alias=Nc000011;
Nc000012-26456	454/CeleraAssembler	genomic_DNA	1	26456	.	+	.	Name=Nc000012-26456;Alias=Nc000012;
Nc000013-26303	454/CeleraAssembler	genomic_DNA	1	26303	.	+	.	Name=Nc000013-26303;Alias=Nc000013;
Nc000014-26276	454/CeleraAssembler	genomic_DNA	1	26276	.	+	.	Name=Nc000014-26276;Alias=Nc000014;
Nc000015-25755	454/CeleraAssembler	genomic_DNA	1	25755	.	+	.	Name=Nc000015-25755;Alias=Nc000015;
Nc000016-24848	454/CeleraAssembler	genomic_DNA	1	24848	.	+	.	Name=Nc000016-24848;Alias=Nc000016;
Nc000017-24761	454/CeleraAssembler	genomic_DNA	1	24761	.	+	.	Name=Nc000017-24761;Alias=Nc000017;
Nc000018-22759	454/CeleraAssembler	genomic_DNA	1	22759	.	+	.	Name=Nc000018-22759;Alias=Nc000018;
Nc000019-22611	454/CeleraAssembler	genomic_DNA	1	22611	.	+	.	Name=Nc000019-22611;Alias=Nc000019;
Nc000020-22137	454/CeleraAssembler	genomic_DNA	1	22137	.	+	.	Name=Nc000020-22137;Alias=Nc000020;
Nc000021-21707	454/CeleraAssembler	genomic_DNA	1	21707	.	+	.	Name=Nc000021-21707;Alias=Nc000021;
Nc000022-21344	454/CeleraAssembler	genomic_DNA	1	21344	.	+	.	Name=Nc000022-21344;Alias=Nc000022;
Nc000023-21337	454/CeleraAssembler	genomic_DNA	1	21337	.	+	.	Name=Nc000023-21337;Alias=Nc000023;
Nc000024-20906	454/CeleraAssembler	genomic_DNA	1	20906	.	+	.	Name=Nc000024-20906;Alias=Nc000024;
Nc000025-20388	454/CeleraAssembler	genomic_DNA	1	20388	.	+	.	Name=Nc000025-20388;Alias=Nc000025;
Nc000026-20217	454/CeleraAssembler	genomic_DNA	1	20217	.	+	.	Name=Nc000026-20217;Alias=Nc000026;
Nc000027-20143	454/CeleraAssembler	genomic_DNA	1	20143	.	+	.	Name=Nc000027-20143;Alias=Nc000027;
Nc000028-19963	454/CeleraAssembler	genomic_DNA	1	19963	.	+	.	Name=Nc000028-19963;Alias=Nc000028;
Nc000029-19847	454/CeleraAssembler	genomic_DNA	1	19847	.	+	.	Name=Nc000029-19847;Alias=Nc000029;
Nc000030-19574	454/CeleraAssembler	genomic_DNA	1	19574	.	+	.	Name=Nc000030-19574;Alias=Nc000030;
Nc000031-19544	454/CeleraAssembler	genomic_DNA	1	19544	.	+	.	Name=Nc000031-19544;Alias=Nc000031;
Nc000032-19542	454/CeleraAssembler	genomic_DNA	1	19542	.	+	.	Name=Nc000032-19542;Alias=Nc000032;
Nc000033-19393	454/CeleraAssembler	genomic_DNA	1	19393	.	+	.	Name=Nc000033-19393;Alias=Nc000033;
Nc000034-19081	454/CeleraAssembler	genomic_DNA	1	19081	.	+	.	Name=Nc000034-19081;Alias=Nc000034;
Nc000035-18991	454/CeleraAssembler	genomic_DNA	1	18991	.	+	.	Name=Nc000035-18991;Alias=Nc000035;
Nc000036-18590	454/CeleraAssembler	genomic_DNA	1	18590	.	+	.	Name=Nc000036-18590;Alias=Nc000036;
Nc000037-18421	454/CeleraAssembler	genomic_DNA	1	18421	.	+	.	Name=Nc000037-18421;Alias=Nc000037;
Nc000038-18383	454/CeleraAssembler	genomic_DNA	1	18383	.	+	.	Name=Nc000038-18383;Alias=Nc000038;
Nc000039-18336	454/CeleraAssembler	genomic_DNA	1	18336	.	+	.	Name=Nc000039-18336;Alias=Nc000039;
Nc000040-18116	454/CeleraAssembler	genomic_DNA	1	18116	.	+	.	Name=Nc000040-18116;Alias=Nc000040;
Nc000041-17999	454/CeleraAssembler	genomic_DNA	1	17999	.	+	.	Name=Nc000041-17999;Alias=Nc000041;
Nc000042-17664	454/CeleraAssembler	genomic_DNA	1	17664	.	+	.	Name=Nc000042-17664;Alias=Nc000042;
Nc000043-17583	454/CeleraAssembler	genomic_DNA	1	17583	.	+	.	Name=Nc000043-17583;Alias=Nc000043;
Nc000044-17503	454/CeleraAssembler	genomic_DNA	1	17503	.	+	.	Name=Nc000044-17503;Alias=Nc000044;
Nc000045-17399	454/CeleraAssembler	genomic_DNA	1	17399	.	+	.	Name=Nc000045-17399;Alias=Nc000045;
Nc000046-17209	454/CeleraAssembler	genomic_DNA	1	17209	.	+	.	Name=Nc000046-17209;Alias=Nc000046;
Nc000047-17039	454/CeleraAssembler	genomic_DNA	1	17039	.	+	.	Name=Nc000047-17039;Alias=Nc000047;
Nc000048-16997	454/CeleraAssembler	genomic_DNA	1	16997	.	+	.	Name=Nc000048-16997;Alias=Nc000048;
Nc000049-16667	454/CeleraAssembler	genomic_DNA	1	16667	.	+	.	Name=Nc000049-16667;Alias=Nc000049;
Nc000050-16409	454/CeleraAssembler	genomic_DNA	1	16409	.	+	.	Name=Nc000050-16409;Alias=Nc000050;
Nc000051-16333	454/CeleraAssembler	genomic_DNA	1	16333	.	+	.	Name=Nc000051-16333;Alias=Nc000051;
Nc000052-16163	454/CeleraAssembler	genomic_DNA	1	16163	.	+	.	Name=Nc000052-16163;Alias=Nc000052;
Nc000053-16068	454/CeleraAssembler	genomic_DNA	1	16068	.	+	.	Name=Nc000053-16068;Alias=Nc000053;
Nc000054-15958	454/CeleraAssembler	genomic_DNA	1	15958	.	+	.	Name=Nc000054-15958;Alias=Nc000054;
Nc000055-15929	454/CeleraAssembler	genomic_DNA	1	15929	.	+	.	Name=Nc000055-15929;Alias=Nc000055;
Nc000056-15755	454/CeleraAssembler	genomic_DNA	1	15755	.	+	.	Name=Nc000056-15755;Alias=Nc000056;
Nc000057-15749	454/CeleraAssembler	genomic_DNA	1	15749	.	+	.	Name=Nc000057-15749;Alias=Nc000057;
Nc000058-15685	454/CeleraAssembler	genomic_DNA	1	15685	.	+	.	Name=Nc000058-15685;Alias=Nc000058;
Nc000059-15458	454/CeleraAssembler	genomic_DNA	1	15458	.	+	.	Name=Nc000059-15458;Alias=Nc000059;
Nc000060-15218	454/CeleraAssembler	genomic_DNA	1	15218	.	+	.	Name=Nc000060-15218;Alias=Nc000060;
Nc000061-15162	454/CeleraAssembler	genomic_DNA	1	15162	.	+	.	Name=Nc000061-15162;Alias=Nc000061;
Nc000062-15155	454/CeleraAssembler	genomic_DNA	1	15155	.	+	.	Name=Nc000062-15155;Alias=Nc000062;
Nc000063-15153	454/CeleraAssembler	genomic_DNA	1	15153	.	+	.	Name=Nc000063-15153;Alias=Nc000063;
Nc000064-15146	454/CeleraAssembler	genomic_DNA	1	15146	.	+	.	Name=Nc000064-15146;Alias=Nc000064;
Nc000065-15020	454/CeleraAssembler	genomic_DNA	1	15020	.	+	.	Name=Nc000065-15020;Alias=Nc000065;
Nc000066-14881	454/CeleraAssembler	genomic_DNA	1	14881	.	+	.	Name=Nc000066-14881;Alias=Nc000066;
Nc000067-14835	454/CeleraAssembler	genomic_DNA	1	14835	.	+	.	Name=Nc000067-14835;Alias=Nc000067;
Nc000068-14616	454/CeleraAssembler	genomic_DNA	1	14616	.	+	.	Name=Nc000068-14616;Alias=Nc000068;
Nc000069-14397	454/CeleraAssembler	genomic_DNA	1	14397	.	+	.	Name=Nc000069-14397;Alias=Nc000069;
Nc000070-13550	454/CeleraAssembler	genomic_DNA	1	13550	.	+	.	Name=Nc000070-13550;Alias=Nc000070;
Nc000071-13320	454/CeleraAssembler	genomic_DNA	1	13320	.	+	.	Name=Nc000071-13320;Alias=Nc000071;
Nc000072-13066	454/CeleraAssembler	genomic_DNA	1	13066	.	+	.	Name=Nc000072-13066;Alias=Nc000072;
Nc000073-12712	454/CeleraAssembler	genomic_DNA	1	12712	.	+	.	Name=Nc000073-12712;Alias=Nc000073;
Nc000074-12651	454/CeleraAssembler	genomic_DNA	1	12651	.	+	.	Name=Nc000074-12651;Alias=Nc000074;
Nc000075-12577	454/CeleraAssembler	genomic_DNA	1	12577	.	+	.	Name=Nc000075-12577;Alias=Nc000075;
Nc000076-12573	454/CeleraAssembler	genomic_DNA	1	12573	.	+	.	Name=Nc000076-12573;Alias=Nc000076;
Nc000077-12482	454/CeleraAssembler	genomic_DNA	1	12482	.	+	.	Name=Nc000077-12482;Alias=Nc000077;
Nc000078-12375	454/CeleraAssembler	genomic_DNA	1	12375	.	+	.	Name=Nc000078-12375;Alias=Nc000078;
Nc000079-12348	454/CeleraAssembler	genomic_DNA	1	12348	.	+	.	Name=Nc000079-12348;Alias=Nc000079;
Nc000080-12260	454/CeleraAssembler	genomic_DNA	1	12260	.	+	.	Name=Nc000080-12260;Alias=Nc000080;
Nc000081-12121	454/CeleraAssembler	genomic_DNA	1	12121	.	+	.	Name=Nc000081-12121;Alias=Nc000081;
Nc000082-11998	454/CeleraAssembler	genomic_DNA	1	11998	.	+	.	Name=Nc000082-11998;Alias=Nc000082;
Nc000083-11868	454/CeleraAssembler	genomic_DNA	1	11868	.	+	.	Name=Nc000083-11868;Alias=Nc000083;
Nc000084-11825	454/CeleraAssembler	genomic_DNA	1	11825	.	+	.	Name=Nc000084-11825;Alias=Nc000084;
Nc000085-11825	454/CeleraAssembler	genomic_DNA	1	11825	.	+	.	Name=Nc000085-11825;Alias=Nc000085;
Nc000086-11778	454/CeleraAssembler	genomic_DNA	1	11778	.	+	.	Name=Nc000086-11778;Alias=Nc000086;
Nc000087-11631	454/CeleraAssembler	genomic_DNA	1	11631	.	+	.	Name=Nc000087-11631;Alias=Nc000087;
Nc000088-11623	454/CeleraAssembler	genomic_DNA	1	11623	.	+	.	Name=Nc000088-11623;Alias=Nc000088;
Nc000089-11612	454/CeleraAssembler	genomic_DNA	1	11612	.	+	.	Name=Nc000089-11612;Alias=Nc000089;
Nc000090-11578	454/CeleraAssembler	genomic_DNA	1	11578	.	+	.	Name=Nc000090-11578;Alias=Nc000090;
Nc000091-11393	454/CeleraAssembler	genomic_DNA	1	11393	.	+	.	Name=Nc000091-11393;Alias=Nc000091;
Nc000092-11362	454/CeleraAssembler	genomic_DNA	1	11362	.	+	.	Name=Nc000092-11362;Alias=Nc000092;
Nc000093-11281	454/CeleraAssembler	genomic_DNA	1	11281	.	+	.	Name=Nc000093-11281;Alias=Nc000093;
Nc000094-11279	454/CeleraAssembler	genomic_DNA	1	11279	.	+	.	Name=Nc000094-11279;Alias=Nc000094;
Nc000095-11196	454/CeleraAssembler	genomic_DNA	1	11196	.	+	.	Name=Nc000095-11196;Alias=Nc000095;
Nc000096-11107	454/CeleraAssembler	genomic_DNA	1	11107	.	+	.	Name=Nc000096-11107;Alias=Nc000096;
Nc000097-11048	454/CeleraAssembler	genomic_DNA	1	11048	.	+	.	Name=Nc000097-11048;Alias=Nc000097;
Nc000098-11016	454/CeleraAssembler	genomic_DNA	1	11016	.	+	.	Name=Nc000098-11016;Alias=Nc000098;
Nc000099-10908	454/CeleraAssembler	genomic_DNA	1	10908	.	+	.	Name=Nc000099-10908;Alias=Nc000099;
Nc000100-10904	454/CeleraAssembler	genomic_DNA	1	10904	.	+	.	Name=Nc000100-10904;Alias=Nc000100;
Nc000101-10795	454/CeleraAssembler	genomic_DNA	1	10795	.	+	.	Name=Nc000101-10795;Alias=Nc000101;
Nc000102-10790	454/CeleraAssembler	genomic_DNA	1	10790	.	+	.	Name=Nc000102-10790;Alias=Nc000102;
Nc000103-10738	454/CeleraAssembler	genomic_DNA	1	10738	.	+	.	Name=Nc000103-10738;Alias=Nc000103;
Nc000104-10729	454/CeleraAssembler	genomic_DNA	1	10729	.	+	.	Name=Nc000104-10729;Alias=Nc000104;
Nc000105-10713	454/CeleraAssembler	genomic_DNA	1	10713	.	+	.	Name=Nc000105-10713;Alias=Nc000105;
Nc000106-10678	454/CeleraAssembler	genomic_DNA	1	10678	.	+	.	Name=Nc000106-10678;Alias=Nc000106;
Nc000107-10645	454/CeleraAssembler	genomic_DNA	1	10645	.	+	.	Name=Nc000107-10645;Alias=Nc000107;
Nc000108-10594	454/CeleraAssembler	genomic_DNA	1	10594	.	+	.	Name=Nc000108-10594;Alias=Nc000108;
Nc000109-10569	454/CeleraAssembler	genomic_DNA	1	10569	.	+	.	Name=Nc000109-10569;Alias=Nc000109;
Nc000110-10490	454/CeleraAssembler	genomic_DNA	1	10490	.	+	.	Name=Nc000110-10490;Alias=Nc000110;
Nc000111-10450	454/CeleraAssembler	genomic_DNA	1	10450	.	+	.	Name=Nc000111-10450;Alias=Nc000111;
Nc000112-10442	454/CeleraAssembler	genomic_DNA	1	10442	.	+	.	Name=Nc000112-10442;Alias=Nc000112;
Nc000113-10433	454/CeleraAssembler	genomic_DNA	1	10433	.	+	.	Name=Nc000113-10433;Alias=Nc000113;
Nc000114-10314	454/CeleraAssembler	genomic_DNA	1	10314	.	+	.	Name=Nc000114-10314;Alias=Nc000114;
Nc000115-10289	454/CeleraAssembler	genomic_DNA	1	10289	.	+	.	Name=Nc000115-10289;Alias=Nc000115;
Nc000116-10235	454/CeleraAssembler	genomic_DNA	1	10235	.	+	.	Name=Nc000116-10235;Alias=Nc000116;
Nc000117-10225	454/CeleraAssembler	genomic_DNA	1	10225	.	+	.	Name=Nc000117-10225;Alias=Nc000117;
Nc000118-10177	454/CeleraAssembler	genomic_DNA	1	10177	.	+	.	Name=Nc000118-10177;Alias=Nc000118;
Nc000119-10160	454/CeleraAssembler	genomic_DNA	1	10160	.	+	.	Name=Nc000119-10160;Alias=Nc000119;
Nc000120-10102	454/CeleraAssembler	genomic_DNA	1	10102	.	+	.	Name=Nc000120-10102;Alias=Nc000120;
Nc000121-9985	454/CeleraAssembler	genomic_DNA	1	9985	.	+	.	Name=Nc000121-9985;Alias=Nc000121;
Nc000122-9917	454/CeleraAssembler	genomic_DNA	1	9917	.	+	.	Name=Nc000122-9917;Alias=Nc000122;
Nc000123-9869	454/CeleraAssembler	genomic_DNA	1	9869	.	+	.	Name=Nc000123-9869;Alias=Nc000123;
Nc000124-9720	454/CeleraAssembler	genomic_DNA	1	9720	.	+	.	Name=Nc000124-9720;Alias=Nc000124;
Nc000125-9717	454/CeleraAssembler	genomic_DNA	1	9717	.	+	.	Name=Nc000125-9717;Alias=Nc000125;
Nc000126-9632	454/CeleraAssembler	genomic_DNA	1	9632	.	+	.	Name=Nc000126-9632;Alias=Nc000126;
Nc000127-9606	454/CeleraAssembler	genomic_DNA	1	9606	.	+	.	Name=Nc000127-9606;Alias=Nc000127;
Nc000128-9576	454/CeleraAssembler	genomic_DNA	1	9576	.	+	.	Name=Nc000128-9576;Alias=Nc000128;
Nc000129-9467	454/CeleraAssembler	genomic_DNA	1	9467	.	+	.	Name=Nc000129-9467;Alias=Nc000129;
Nc000130-9449	454/CeleraAssembler	genomic_DNA	1	9449	.	+	.	Name=Nc000130-9449;Alias=Nc000130;
Nc000131-9412	454/CeleraAssembler	genomic_DNA	1	9412	.	+	.	Name=Nc000131-9412;Alias=Nc000131;
Nc000132-9370	454/CeleraAssembler	genomic_DNA	1	9370	.	+	.	Name=Nc000132-9370;Alias=Nc000132;
Nc000133-9365	454/CeleraAssembler	genomic_DNA	1	9365	.	+	.	Name=Nc000133-9365;Alias=Nc000133;
Nc000134-9268	454/CeleraAssembler	genomic_DNA	1	9268	.	+	.	Name=Nc000134-9268;Alias=Nc000134;
Nc000135-9266	454/CeleraAssembler	genomic_DNA	1	9266	.	+	.	Name=Nc000135-9266;Alias=Nc000135;
Nc000136-9244	454/CeleraAssembler	genomic_DNA	1	9244	.	+	.	Name=Nc000136-9244;Alias=Nc000136;
Nc000137-9101	454/CeleraAssembler	genomic_DNA	1	9101	.	+	.	Name=Nc000137-9101;Alias=Nc000137;
Nc000138-9084	454/CeleraAssembler	genomic_DNA	1	9084	.	+	.	Name=Nc000138-9084;Alias=Nc000138;
Nc000139-9029	454/CeleraAssembler	genomic_DNA	1	9029	.	+	.	Name=Nc000139-9029;Alias=Nc000139;
Nc000140-8885	454/CeleraAssembler	genomic_DNA	1	8885	.	+	.	Name=Nc000140-8885;Alias=Nc000140;
Nc000141-8866	454/CeleraAssembler	genomic_DNA	1	8866	.	+	.	Name=Nc000141-8866;Alias=Nc000141;
Nc000142-8831	454/CeleraAssembler	genomic_DNA	1	8831	.	+	.	Name=Nc000142-8831;Alias=Nc000142;
Nc000143-8829	454/CeleraAssembler	genomic_DNA	1	8829	.	+	.	Name=Nc000143-8829;Alias=Nc000143;
Nc000144-8787	454/CeleraAssembler	genomic_DNA	1	8787	.	+	.	Name=Nc000144-8787;Alias=Nc000144;
Nc000145-8622	454/CeleraAssembler	genomic_DNA	1	8622	.	+	.	Name=Nc000145-8622;Alias=Nc000145;
Nc000146-8611	454/CeleraAssembler	genomic_DNA	1	8611	.	+	.	Name=Nc000146-8611;Alias=Nc000146;
Nc000147-8611	454/CeleraAssembler	genomic_DNA	1	8611	.	+	.	Name=Nc000147-8611;Alias=Nc000147;
Nc000148-8607	454/CeleraAssembler	genomic_DNA	1	8607	.	+	.	Name=Nc000148-8607;Alias=Nc000148;
Nc000149-8567	454/CeleraAssembler	genomic_DNA	1	8567	.	+	.	Name=Nc000149-8567;Alias=Nc000149;
Nc000150-8497	454/CeleraAssembler	genomic_DNA	1	8497	.	+	.	Name=Nc000150-8497;Alias=Nc000150;
Nc000151-8491	454/CeleraAssembler	genomic_DNA	1	8491	.	+	.	Name=Nc000151-8491;Alias=Nc000151;
Nc000152-8443	454/CeleraAssembler	genomic_DNA	1	8443	.	+	.	Name=Nc000152-8443;Alias=Nc000152;
Nc000153-8397	454/CeleraAssembler	genomic_DNA	1	8397	.	+	.	Name=Nc000153-8397;Alias=Nc000153;
Nc000154-8366	454/CeleraAssembler	genomic_DNA	1	8366	.	+	.	Name=Nc000154-8366;Alias=Nc000154;
Nc000155-8322	454/CeleraAssembler	genomic_DNA	1	8322	.	+	.	Name=Nc000155-8322;Alias=Nc000155;
Nc000156-8260	454/CeleraAssembler	genomic_DNA	1	8260	.	+	.	Name=Nc000156-8260;Alias=Nc000156;
Nc000157-8236	454/CeleraAssembler	genomic_DNA	1	8236	.	+	.	Name=Nc000157-8236;Alias=Nc000157;
Nc000158-8224	454/CeleraAssembler	genomic_DNA	1	8224	.	+	.	Name=Nc000158-8224;Alias=Nc000158;
Nc000159-8218	454/CeleraAssembler	genomic_DNA	1	8218	.	+	.	Name=Nc000159-8218;Alias=Nc000159;
Nc000160-8183	454/CeleraAssembler	genomic_DNA	1	8183	.	+	.	Name=Nc000160-8183;Alias=Nc000160;
Nc000161-8154	454/CeleraAssembler	genomic_DNA	1	8154	.	+	.	Name=Nc000161-8154;Alias=Nc000161;
Nc000162-8097	454/CeleraAssembler	genomic_DNA	1	8097	.	+	.	Name=Nc000162-8097;Alias=Nc000162;
Nc000163-8081	454/CeleraAssembler	genomic_DNA	1	8081	.	+	.	Name=Nc000163-8081;Alias=Nc000163;
Nc000164-8004	454/CeleraAssembler	genomic_DNA	1	8004	.	+	.	Name=Nc000164-8004;Alias=Nc000164;
Nc000165-7937	454/CeleraAssembler	genomic_DNA	1	7937	.	+	.	Name=Nc000165-7937;Alias=Nc000165;
Nc000166-7937	454/CeleraAssembler	genomic_DNA	1	7937	.	+	.	Name=Nc000166-7937;Alias=Nc000166;
Nc000167-7897	454/CeleraAssembler	genomic_DNA	1	7897	.	+	.	Name=Nc000167-7897;Alias=Nc000167;
Nc000168-7822	454/CeleraAssembler	genomic_DNA	1	7822	.	+	.	Name=Nc000168-7822;Alias=Nc000168;
Nc000169-7776	454/CeleraAssembler	genomic_DNA	1	7776	.	+	.	Name=Nc000169-7776;Alias=Nc000169;
Nc000170-7753	454/CeleraAssembler	genomic_DNA	1	7753	.	+	.	Name=Nc000170-7753;Alias=Nc000170;
Nc000171-7738	454/CeleraAssembler	genomic_DNA	1	7738	.	+	.	Name=Nc000171-7738;Alias=Nc000171;
Nc000172-7731	454/CeleraAssembler	genomic_DNA	1	7731	.	+	.	Name=Nc000172-7731;Alias=Nc000172;
Nc000173-7723	454/CeleraAssembler	genomic_DNA	1	7723	.	+	.	Name=Nc000173-7723;Alias=Nc000173;
Nc000174-7707	454/CeleraAssembler	genomic_DNA	1	7707	.	+	.	Name=Nc000174-7707;Alias=Nc000174;
Nc000175-7705	454/CeleraAssembler	genomic_DNA	1	7705	.	+	.	Name=Nc000175-7705;Alias=Nc000175;
Nc000176-7532	454/CeleraAssembler	genomic_DNA	1	7532	.	+	.	Name=Nc000176-7532;Alias=Nc000176;
Nc000177-7510	454/CeleraAssembler	genomic_DNA	1	7510	.	+	.	Name=Nc000177-7510;Alias=Nc000177;
Nc000178-7498	454/CeleraAssembler	genomic_DNA	1	7498	.	+	.	Name=Nc000178-7498;Alias=Nc000178;
Nc000179-7488	454/CeleraAssembler	genomic_DNA	1	7488	.	+	.	Name=Nc000179-7488;Alias=Nc000179;
Nc000180-7472	454/CeleraAssembler	genomic_DNA	1	7472	.	+	.	Name=Nc000180-7472;Alias=Nc000180;
Nc000181-7439	454/CeleraAssembler	genomic_DNA	1	7439	.	+	.	Name=Nc000181-7439;Alias=Nc000181;
Nc000182-7389	454/CeleraAssembler	genomic_DNA	1	7389	.	+	.	Name=Nc000182-7389;Alias=Nc000182;
Nc000183-7358	454/CeleraAssembler	genomic_DNA	1	7358	.	+	.	Name=Nc000183-7358;Alias=Nc000183;
Nc000184-7348	454/CeleraAssembler	genomic_DNA	1	7348	.	+	.	Name=Nc000184-7348;Alias=Nc000184;
Nc000185-7346	454/CeleraAssembler	genomic_DNA	1	7346	.	+	.	Name=Nc000185-7346;Alias=Nc000185;
Nc000186-7332	454/CeleraAssembler	genomic_DNA	1	7332	.	+	.	Name=Nc000186-7332;Alias=Nc000186;
Nc000187-7330	454/CeleraAssembler	genomic_DNA	1	7330	.	+	.	Name=Nc000187-7330;Alias=Nc000187;
Nc000188-7279	454/CeleraAssembler	genomic_DNA	1	7279	.	+	.	Name=Nc000188-7279;Alias=Nc000188;
Nc000189-7232	454/CeleraAssembler	genomic_DNA	1	7232	.	+	.	Name=Nc000189-7232;Alias=Nc000189;
Nc000190-7223	454/CeleraAssembler	genomic_DNA	1	7223	.	+	.	Name=Nc000190-7223;Alias=Nc000190;
Nc000191-7161	454/CeleraAssembler	genomic_DNA	1	7161	.	+	.	Name=Nc000191-7161;Alias=Nc000191;
Nc000192-7151	454/CeleraAssembler	genomic_DNA	1	7151	.	+	.	Name=Nc000192-7151;Alias=Nc000192;
Nc000193-7106	454/CeleraAssembler	genomic_DNA	1	7106	.	+	.	Name=Nc000193-7106;Alias=Nc000193;
Nc000194-7095	454/CeleraAssembler	genomic_DNA	1	7095	.	+	.	Name=Nc000194-7095;Alias=Nc000194;
Nc000195-6936	454/CeleraAssembler	genomic_DNA	1	6936	.	+	.	Name=Nc000195-6936;Alias=Nc000195;
Nc000196-6935	454/CeleraAssembler	genomic_DNA	1	6935	.	+	.	Name=Nc000196-6935;Alias=Nc000196;
Nc000197-6868	454/CeleraAssembler	genomic_DNA	1	6868	.	+	.	Name=Nc000197-6868;Alias=Nc000197;
Nc000198-6863	454/CeleraAssembler	genomic_DNA	1	6863	.	+	.	Name=Nc000198-6863;Alias=Nc000198;
Nc000199-6832	454/CeleraAssembler	genomic_DNA	1	6832	.	+	.	Name=Nc000199-6832;Alias=Nc000199;
Nc000200-6828	454/CeleraAssembler	genomic_DNA	1	6828	.	+	.	Name=Nc000200-6828;Alias=Nc000200;
Nc000201-6818	454/CeleraAssembler	genomic_DNA	1	6818	.	+	.	Name=Nc000201-6818;Alias=Nc000201;
Nc000202-6796	454/CeleraAssembler	genomic_DNA	1	6796	.	+	.	Name=Nc000202-6796;Alias=Nc000202;
Nc000203-6778	454/CeleraAssembler	genomic_DNA	1	6778	.	+	.	Name=Nc000203-6778;Alias=Nc000203;
Nc000204-6765	454/CeleraAssembler	genomic_DNA	1	6765	.	+	.	Name=Nc000204-6765;Alias=Nc000204;
Nc000205-6718	454/CeleraAssembler	genomic_DNA	1	6718	.	+	.	Name=Nc000205-6718;Alias=Nc000205;
Nc000206-6665	454/CeleraAssembler	genomic_DNA	1	6665	.	+	.	Name=Nc000206-6665;Alias=Nc000206;
Nc000207-6601	454/CeleraAssembler	genomic_DNA	1	6601	.	+	.	Name=Nc000207-6601;Alias=Nc000207;
Nc000208-6588	454/CeleraAssembler	genomic_DNA	1	6588	.	+	.	Name=Nc000208-6588;Alias=Nc000208;
Nc000209-6555	454/CeleraAssembler	genomic_DNA	1	6555	.	+	.	Name=Nc000209-6555;Alias=Nc000209;
Nc000210-6542	454/CeleraAssembler	genomic_DNA	1	6542	.	+	.	Name=Nc000210-6542;Alias=Nc000210;
Nc000211-6537	454/CeleraAssembler	genomic_DNA	1	6537	.	+	.	Name=Nc000211-6537;Alias=Nc000211;
Nc000212-6535	454/CeleraAssembler	genomic_DNA	1	6535	.	+	.	Name=Nc000212-6535;Alias=Nc000212;
Nc000213-6526	454/CeleraAssembler	genomic_DNA	1	6526	.	+	.	Name=Nc000213-6526;Alias=Nc000213;
Nc000214-6510	454/CeleraAssembler	genomic_DNA	1	6510	.	+	.	Name=Nc000214-6510;Alias=Nc000214;
Nc000215-6489	454/CeleraAssembler	genomic_DNA	1	6489	.	+	.	Name=Nc000215-6489;Alias=Nc000215;
Nc000216-6478	454/CeleraAssembler	genomic_DNA	1	6478	.	+	.	Name=Nc000216-6478;Alias=Nc000216;
Nc000217-6474	454/CeleraAssembler	genomic_DNA	1	6474	.	+	.	Name=Nc000217-6474;Alias=Nc000217;
Nc000218-6440	454/CeleraAssembler	genomic_DNA	1	6440	.	+	.	Name=Nc000218-6440;Alias=Nc000218;
Nc000219-6402	454/CeleraAssembler	genomic_DNA	1	6402	.	+	.	Name=Nc000219-6402;Alias=Nc000219;
Nc000220-6388	454/CeleraAssembler	genomic_DNA	1	6388	.	+	.	Name=Nc000220-6388;Alias=Nc000220;
Nc000221-6382	454/CeleraAssembler	genomic_DNA	1	6382	.	+	.	Name=Nc000221-6382;Alias=Nc000221;
Nc000222-6362	454/CeleraAssembler	genomic_DNA	1	6362	.	+	.	Name=Nc000222-6362;Alias=Nc000222;
Nc000223-6360	454/CeleraAssembler	genomic_DNA	1	6360	.	+	.	Name=Nc000223-6360;Alias=Nc000223;
Nc000224-6337	454/CeleraAssembler	genomic_DNA	1	6337	.	+	.	Name=Nc000224-6337;Alias=Nc000224;
Nc000225-6334	454/CeleraAssembler	genomic_DNA	1	6334	.	+	.	Name=Nc000225-6334;Alias=Nc000225;
Nc000226-6239	454/CeleraAssembler	genomic_DNA	1	6239	.	+	.	Name=Nc000226-6239;Alias=Nc000226;
Nc000227-6220	454/CeleraAssembler	genomic_DNA	1	6220	.	+	.	Name=Nc000227-6220;Alias=Nc000227;
Nc000228-6114	454/CeleraAssembler	genomic_DNA	1	6114	.	+	.	Name=Nc000228-6114;Alias=Nc000228;
Nc000229-6058	454/CeleraAssembler	genomic_DNA	1	6058	.	+	.	Name=Nc000229-6058;Alias=Nc000229;
Nc000230-6001	454/CeleraAssembler	genomic_DNA	1	6001	.	+	.	Name=Nc000230-6001;Alias=Nc000230;
Nc000231-5985	454/CeleraAssembler	genomic_DNA	1	5985	.	+	.	Name=Nc000231-5985;Alias=Nc000231;
Nc000232-5975	454/CeleraAssembler	genomic_DNA	1	5975	.	+	.	Name=Nc000232-5975;Alias=Nc000232;
Nc000233-5973	454/CeleraAssembler	genomic_DNA	1	5973	.	+	.	Name=Nc000233-5973;Alias=Nc000233;
Nc000234-5947	454/CeleraAssembler	genomic_DNA	1	5947	.	+	.	Name=Nc000234-5947;Alias=Nc000234;
Nc000235-5893	454/CeleraAssembler	genomic_DNA	1	5893	.	+	.	Name=Nc000235-5893;Alias=Nc000235;
Nc000236-5888	454/CeleraAssembler	genomic_DNA	1	5888	.	+	.	Name=Nc000236-5888;Alias=Nc000236;
Nc000237-5876	454/CeleraAssembler	genomic_DNA	1	5876	.	+	.	Name=Nc000237-5876;Alias=Nc000237;
Nc000238-5866	454/CeleraAssembler	genomic_DNA	1	5866	.	+	.	Name=Nc000238-5866;Alias=Nc000238;
Nc000239-5835	454/CeleraAssembler	genomic_DNA	1	5835	.	+	.	Name=Nc000239-5835;Alias=Nc000239;
Nc000240-5756	454/CeleraAssembler	genomic_DNA	1	5756	.	+	.	Name=Nc000240-5756;Alias=Nc000240;
Nc000241-5749	454/CeleraAssembler	genomic_DNA	1	5749	.	+	.	Name=Nc000241-5749;Alias=Nc000241;
Nc000242-5728	454/CeleraAssembler	genomic_DNA	1	5728	.	+	.	Name=Nc000242-5728;Alias=Nc000242;
Nc000243-5722	454/CeleraAssembler	genomic_DNA	1	5722	.	+	.	Name=Nc000243-5722;Alias=Nc000243;
Nc000244-5696	454/CeleraAssembler	genomic_DNA	1	5696	.	+	.	Name=Nc000244-5696;Alias=Nc000244;
Nc000245-5682	454/CeleraAssembler	genomic_DNA	1	5682	.	+	.	Name=Nc000245-5682;Alias=Nc000245;
Nc000246-5677	454/CeleraAssembler	genomic_DNA	1	5677	.	+	.	Name=Nc000246-5677;Alias=Nc000246;
Nc000247-5648	454/CeleraAssembler	genomic_DNA	1	5648	.	+	.	Name=Nc000247-5648;Alias=Nc000247;
Nc000248-5630	454/CeleraAssembler	genomic_DNA	1	5630	.	+	.	Name=Nc000248-5630;Alias=Nc000248;
Nc000249-5625	454/CeleraAssembler	genomic_DNA	1	5625	.	+	.	Name=Nc000249-5625;Alias=Nc000249;
Nc000250-5568	454/CeleraAssembler	genomic_DNA	1	5568	.	+	.	Name=Nc000250-5568;Alias=Nc000250;
Nc000251-5551	454/CeleraAssembler	genomic_DNA	1	5551	.	+	.	Name=Nc000251-5551;Alias=Nc000251;
Nc000252-5543	454/CeleraAssembler	genomic_DNA	1	5543	.	+	.	Name=Nc000252-5543;Alias=Nc000252;
Nc000253-5542	454/CeleraAssembler	genomic_DNA	1	5542	.	+	.	Name=Nc000253-5542;Alias=Nc000253;
Nc000254-5515	454/CeleraAssembler	genomic_DNA	1	5515	.	+	.	Name=Nc000254-5515;Alias=Nc000254;
Nc000255-5508	454/CeleraAssembler	genomic_DNA	1	5508	.	+	.	Name=Nc000255-5508;Alias=Nc000255;
Nc000256-5485	454/CeleraAssembler	genomic_DNA	1	5485	.	+	.	Name=Nc000256-5485;Alias=Nc000256;
Nc000257-5467	454/CeleraAssembler	genomic_DNA	1	5467	.	+	.	Name=Nc000257-5467;Alias=Nc000257;
Nc000258-5467	454/CeleraAssembler	genomic_DNA	1	5467	.	+	.	Name=Nc000258-5467;Alias=Nc000258;
Nc000259-5446	454/CeleraAssembler	genomic_DNA	1	5446	.	+	.	Name=Nc000259-5446;Alias=Nc000259;
Nc000260-5428	454/CeleraAssembler	genomic_DNA	1	5428	.	+	.	Name=Nc000260-5428;Alias=Nc000260;
Nc000261-5423	454/CeleraAssembler	genomic_DNA	1	5423	.	+	.	Name=Nc000261-5423;Alias=Nc000261;
Nc000262-5409	454/CeleraAssembler	genomic_DNA	1	5409	.	+	.	Name=Nc000262-5409;Alias=Nc000262;
Nc000263-5406	454/CeleraAssembler	genomic_DNA	1	5406	.	+	.	Name=Nc000263-5406;Alias=Nc000263;
Nc000264-5403	454/CeleraAssembler	genomic_DNA	1	5403	.	+	.	Name=Nc000264-5403;Alias=Nc000264;
Nc000265-5392	454/CeleraAssembler	genomic_DNA	1	5392	.	+	.	Name=Nc000265-5392;Alias=Nc000265;
Nc000266-5341	454/CeleraAssembler	genomic_DNA	1	5341	.	+	.	Name=Nc000266-5341;Alias=Nc000266;
Nc000267-5338	454/CeleraAssembler	genomic_DNA	1	5338	.	+	.	Name=Nc000267-5338;Alias=Nc000267;
Nc000268-5266	454/CeleraAssembler	genomic_DNA	1	5266	.	+	.	Name=Nc000268-5266;Alias=Nc000268;
Nc000269-5257	454/CeleraAssembler	genomic_DNA	1	5257	.	+	.	Name=Nc000269-5257;Alias=Nc000269;
Nc000270-5254	454/CeleraAssembler	genomic_DNA	1	5254	.	+	.	Name=Nc000270-5254;Alias=Nc000270;
Nc000271-5241	454/CeleraAssembler	genomic_DNA	1	5241	.	+	.	Name=Nc000271-5241;Alias=Nc000271;
Nc000272-5233	454/CeleraAssembler	genomic_DNA	1	5233	.	+	.	Name=Nc000272-5233;Alias=Nc000272;
Nc000273-5232	454/CeleraAssembler	genomic_DNA	1	5232	.	+	.	Name=Nc000273-5232;Alias=Nc000273;
Nc000274-5211	454/CeleraAssembler	genomic_DNA	1	5211	.	+	.	Name=Nc000274-5211;Alias=Nc000274;
Nc000275-5208	454/CeleraAssembler	genomic_DNA	1	5208	.	+	.	Name=Nc000275-5208;Alias=Nc000275;
Nc000276-5205	454/CeleraAssembler	genomic_DNA	1	5205	.	+	.	Name=Nc000276-5205;Alias=Nc000276;
Nc000277-5193	454/CeleraAssembler	genomic_DNA	1	5193	.	+	.	Name=Nc000277-5193;Alias=Nc000277;
Nc000278-5166	454/CeleraAssembler	genomic_DNA	1	5166	.	+	.	Name=Nc000278-5166;Alias=Nc000278;
Nc000279-5148	454/CeleraAssembler	genomic_DNA	1	5148	.	+	.	Name=Nc000279-5148;Alias=Nc000279;
Nc000280-5134	454/CeleraAssembler	genomic_DNA	1	5134	.	+	.	Name=Nc000280-5134;Alias=Nc000280;
Nc000281-5133	454/CeleraAssembler	genomic_DNA	1	5133	.	+	.	Name=Nc000281-5133;Alias=Nc000281;
Nc000282-5050	454/CeleraAssembler	genomic_DNA	1	5050	.	+	.	Name=Nc000282-5050;Alias=Nc000282;
Nc000283-5047	454/CeleraAssembler	genomic_DNA	1	5047	.	+	.	Name=Nc000283-5047;Alias=Nc000283;
Nc000284-5037	454/CeleraAssembler	genomic_DNA	1	5037	.	+	.	Name=Nc000284-5037;Alias=Nc000284;
Nc000285-5036	454/CeleraAssembler	genomic_DNA	1	5036	.	+	.	Name=Nc000285-5036;Alias=Nc000285;
Nc000286-5023	454/CeleraAssembler	genomic_DNA	1	5023	.	+	.	Name=Nc000286-5023;Alias=Nc000286;
Nc000287-5022	454/CeleraAssembler	genomic_DNA	1	5022	.	+	.	Name=Nc000287-5022;Alias=Nc000287;
Nc000288-4978	454/CeleraAssembler	genomic_DNA	1	4978	.	+	.	Name=Nc000288-4978;Alias=Nc000288;
Nc000289-4968	454/CeleraAssembler	genomic_DNA	1	4968	.	+	.	Name=Nc000289-4968;Alias=Nc000289;
Nc000290-4962	454/CeleraAssembler	genomic_DNA	1	4962	.	+	.	Name=Nc000290-4962;Alias=Nc000290;
Nc000291-4933	454/CeleraAssembler	genomic_DNA	1	4933	.	+	.	Name=Nc000291-4933;Alias=Nc000291;
Nc000292-4930	454/CeleraAssembler	genomic_DNA	1	4930	.	+	.	Name=Nc000292-4930;Alias=Nc000292;
Nc000293-4909	454/CeleraAssembler	genomic_DNA	1	4909	.	+	.	Name=Nc000293-4909;Alias=Nc000293;
Nc000294-4887	454/CeleraAssembler	genomic_DNA	1	4887	.	+	.	Name=Nc000294-4887;Alias=Nc000294;
Nc000295-4886	454/CeleraAssembler	genomic_DNA	1	4886	.	+	.	Name=Nc000295-4886;Alias=Nc000295;
Nc000296-4869	454/CeleraAssembler	genomic_DNA	1	4869	.	+	.	Name=Nc000296-4869;Alias=Nc000296;
Nc000297-4860	454/CeleraAssembler	genomic_DNA	1	4860	.	+	.	Name=Nc000297-4860;Alias=Nc000297;
Nc000298-4854	454/CeleraAssembler	genomic_DNA	1	4854	.	+	.	Name=Nc000298-4854;Alias=Nc000298;
Nc000299-4851	454/CeleraAssembler	genomic_DNA	1	4851	.	+	.	Name=Nc000299-4851;Alias=Nc000299;
Nc000300-4815	454/CeleraAssembler	genomic_DNA	1	4815	.	+	.	Name=Nc000300-4815;Alias=Nc000300;
Nc000301-4811	454/CeleraAssembler	genomic_DNA	1	4811	.	+	.	Name=Nc000301-4811;Alias=Nc000301;
Nc000302-4766	454/CeleraAssembler	genomic_DNA	1	4766	.	+	.	Name=Nc000302-4766;Alias=Nc000302;
Nc000303-4751	454/CeleraAssembler	genomic_DNA	1	4751	.	+	.	Name=Nc000303-4751;Alias=Nc000303;
Nc000304-4718	454/CeleraAssembler	genomic_DNA	1	4718	.	+	.	Name=Nc000304-4718;Alias=Nc000304;
Nc000305-4714	454/CeleraAssembler	genomic_DNA	1	4714	.	+	.	Name=Nc000305-4714;Alias=Nc000305;
Nc000306-4689	454/CeleraAssembler	genomic_DNA	1	4689	.	+	.	Name=Nc000306-4689;Alias=Nc000306;
Nc000307-4670	454/CeleraAssembler	genomic_DNA	1	4670	.	+	.	Name=Nc000307-4670;Alias=Nc000307;
Nc000308-4664	454/CeleraAssembler	genomic_DNA	1	4664	.	+	.	Name=Nc000308-4664;Alias=Nc000308;
Nc000309-4633	454/CeleraAssembler	genomic_DNA	1	4633	.	+	.	Name=Nc000309-4633;Alias=Nc000309;
Nc000310-4605	454/CeleraAssembler	genomic_DNA	1	4605	.	+	.	Name=Nc000310-4605;Alias=Nc000310;
Nc000311-4583	454/CeleraAssembler	genomic_DNA	1	4583	.	+	.	Name=Nc000311-4583;Alias=Nc000311;
Nc000312-4576	454/CeleraAssembler	genomic_DNA	1	4576	.	+	.	Name=Nc000312-4576;Alias=Nc000312;
Nc000313-4545	454/CeleraAssembler	genomic_DNA	1	4545	.	+	.	Name=Nc000313-4545;Alias=Nc000313;
Nc000314-4472	454/CeleraAssembler	genomic_DNA	1	4472	.	+	.	Name=Nc000314-4472;Alias=Nc000314;
Nc000315-4466	454/CeleraAssembler	genomic_DNA	1	4466	.	+	.	Name=Nc000315-4466;Alias=Nc000315;
Nc000316-4460	454/CeleraAssembler	genomic_DNA	1	4460	.	+	.	Name=Nc000316-4460;Alias=Nc000316;
Nc000317-4450	454/CeleraAssembler	genomic_DNA	1	4450	.	+	.	Name=Nc000317-4450;Alias=Nc000317;
Nc000318-4432	454/CeleraAssembler	genomic_DNA	1	4432	.	+	.	Name=Nc000318-4432;Alias=Nc000318;
Nc000319-4412	454/CeleraAssembler	genomic_DNA	1	4412	.	+	.	Name=Nc000319-4412;Alias=Nc000319;
Nc000320-4404	454/CeleraAssembler	genomic_DNA	1	4404	.	+	.	Name=Nc000320-4404;Alias=Nc000320;
Nc000321-4395	454/CeleraAssembler	genomic_DNA	1	4395	.	+	.	Name=Nc000321-4395;Alias=Nc000321;
Nc000322-4390	454/CeleraAssembler	genomic_DNA	1	4390	.	+	.	Name=Nc000322-4390;Alias=Nc000322;
Nc000323-4385	454/CeleraAssembler	genomic_DNA	1	4385	.	+	.	Name=Nc000323-4385;Alias=Nc000323;
Nc000324-4382	454/CeleraAssembler	genomic_DNA	1	4382	.	+	.	Name=Nc000324-4382;Alias=Nc000324;
Nc000325-4365	454/CeleraAssembler	genomic_DNA	1	4365	.	+	.	Name=Nc000325-4365;Alias=Nc000325;
Nc000326-4362	454/CeleraAssembler	genomic_DNA	1	4362	.	+	.	Name=Nc000326-4362;Alias=Nc000326;
Nc000327-4302	454/CeleraAssembler	genomic_DNA	1	4302	.	+	.	Name=Nc000327-4302;Alias=Nc000327;
Nc000328-4300	454/CeleraAssembler	genomic_DNA	1	4300	.	+	.	Name=Nc000328-4300;Alias=Nc000328;
Nc000329-4289	454/CeleraAssembler	genomic_DNA	1	4289	.	+	.	Name=Nc000329-4289;Alias=Nc000329;
Nc000330-4276	454/CeleraAssembler	genomic_DNA	1	4276	.	+	.	Name=Nc000330-4276;Alias=Nc000330;
Nc000331-4228	454/CeleraAssembler	genomic_DNA	1	4228	.	+	.	Name=Nc000331-4228;Alias=Nc000331;
Nc000332-4219	454/CeleraAssembler	genomic_DNA	1	4219	.	+	.	Name=Nc000332-4219;Alias=Nc000332;
Nc000333-4189	454/CeleraAssembler	genomic_DNA	1	4189	.	+	.	Name=Nc000333-4189;Alias=Nc000333;
Nc000334-4168	454/CeleraAssembler	genomic_DNA	1	4168	.	+	.	Name=Nc000334-4168;Alias=Nc000334;
Nc000335-4132	454/CeleraAssembler	genomic_DNA	1	4132	.	+	.	Name=Nc000335-4132;Alias=Nc000335;
Nc000336-4126	454/CeleraAssembler	genomic_DNA	1	4126	.	+	.	Name=Nc000336-4126;Alias=Nc000336;
Nc000337-4108	454/CeleraAssembler	genomic_DNA	1	4108	.	+	.	Name=Nc000337-4108;Alias=Nc000337;
Nc000338-4090	454/CeleraAssembler	genomic_DNA	1	4090	.	+	.	Name=Nc000338-4090;Alias=Nc000338;
Nc000339-4080	454/CeleraAssembler	genomic_DNA	1	4080	.	+	.	Name=Nc000339-4080;Alias=Nc000339;
Nc000340-4074	454/CeleraAssembler	genomic_DNA	1	4074	.	+	.	Name=Nc000340-4074;Alias=Nc000340;
Nc000341-4067	454/CeleraAssembler	genomic_DNA	1	4067	.	+	.	Name=Nc000341-4067;Alias=Nc000341;
Nc000342-4054	454/CeleraAssembler	genomic_DNA	1	4054	.	+	.	Name=Nc000342-4054;Alias=Nc000342;
Nc000343-4052	454/CeleraAssembler	genomic_DNA	1	4052	.	+	.	Name=Nc000343-4052;Alias=Nc000343;
Nc000344-4044	454/CeleraAssembler	genomic_DNA	1	4044	.	+	.	Name=Nc000344-4044;Alias=Nc000344;
Nc000345-3999	454/CeleraAssembler	genomic_DNA	1	3999	.	+	.	Name=Nc000345-3999;Alias=Nc000345;
Nc000346-3998	454/CeleraAssembler	genomic_DNA	1	3998	.	+	.	Name=Nc000346-3998;Alias=Nc000346;
Nc000347-3970	454/CeleraAssembler	genomic_DNA	1	3970	.	+	.	Name=Nc000347-3970;Alias=Nc000347;
Nc000348-3928	454/CeleraAssembler	genomic_DNA	1	3928	.	+	.	Name=Nc000348-3928;Alias=Nc000348;
Nc000349-3923	454/CeleraAssembler	genomic_DNA	1	3923	.	+	.	Name=Nc000349-3923;Alias=Nc000349;
Nc000350-3913	454/CeleraAssembler	genomic_DNA	1	3913	.	+	.	Name=Nc000350-3913;Alias=Nc000350;
Nc000351-3893	454/CeleraAssembler	genomic_DNA	1	3893	.	+	.	Name=Nc000351-3893;Alias=Nc000351;
Nc000352-3883	454/CeleraAssembler	genomic_DNA	1	3883	.	+	.	Name=Nc000352-3883;Alias=Nc000352;
Nc000353-3882	454/CeleraAssembler	genomic_DNA	1	3882	.	+	.	Name=Nc000353-3882;Alias=Nc000353;
Nc000354-3843	454/CeleraAssembler	genomic_DNA	1	3843	.	+	.	Name=Nc000354-3843;Alias=Nc000354;
Nc000355-3840	454/CeleraAssembler	genomic_DNA	1	3840	.	+	.	Name=Nc000355-3840;Alias=Nc000355;
Nc000356-3836	454/CeleraAssembler	genomic_DNA	1	3836	.	+	.	Name=Nc000356-3836;Alias=Nc000356;
Nc000357-3811	454/CeleraAssembler	genomic_DNA	1	3811	.	+	.	Name=Nc000357-3811;Alias=Nc000357;
Nc000358-3810	454/CeleraAssembler	genomic_DNA	1	3810	.	+	.	Name=Nc000358-3810;Alias=Nc000358;
Nc000359-3810	454/CeleraAssembler	genomic_DNA	1	3810	.	+	.	Name=Nc000359-3810;Alias=Nc000359;
Nc000360-3773	454/CeleraAssembler	genomic_DNA	1	3773	.	+	.	Name=Nc000360-3773;Alias=Nc000360;
Nc000361-3770	454/CeleraAssembler	genomic_DNA	1	3770	.	+	.	Name=Nc000361-3770;Alias=Nc000361;
Nc000362-3766	454/CeleraAssembler	genomic_DNA	1	3766	.	+	.	Name=Nc000362-3766;Alias=Nc000362;
Nc000363-3765	454/CeleraAssembler	genomic_DNA	1	3765	.	+	.	Name=Nc000363-3765;Alias=Nc000363;
Nc000364-3733	454/CeleraAssembler	genomic_DNA	1	3733	.	+	.	Name=Nc000364-3733;Alias=Nc000364;
Nc000365-3732	454/CeleraAssembler	genomic_DNA	1	3732	.	+	.	Name=Nc000365-3732;Alias=Nc000365;
Nc000366-3731	454/CeleraAssembler	genomic_DNA	1	3731	.	+	.	Name=Nc000366-3731;Alias=Nc000366;
Nc000367-3723	454/CeleraAssembler	genomic_DNA	1	3723	.	+	.	Name=Nc000367-3723;Alias=Nc000367;
Nc000368-3718	454/CeleraAssembler	genomic_DNA	1	3718	.	+	.	Name=Nc000368-3718;Alias=Nc000368;
Nc000369-3708	454/CeleraAssembler	genomic_DNA	1	3708	.	+	.	Name=Nc000369-3708;Alias=Nc000369;
Nc000370-3697	454/CeleraAssembler	genomic_DNA	1	3697	.	+	.	Name=Nc000370-3697;Alias=Nc000370;
Nc000371-3693	454/CeleraAssembler	genomic_DNA	1	3693	.	+	.	Name=Nc000371-3693;Alias=Nc000371;
Nc000372-3684	454/CeleraAssembler	genomic_DNA	1	3684	.	+	.	Name=Nc000372-3684;Alias=Nc000372;
Nc000373-3634	454/CeleraAssembler	genomic_DNA	1	3634	.	+	.	Name=Nc000373-3634;Alias=Nc000373;
Nc000374-3633	454/CeleraAssembler	genomic_DNA	1	3633	.	+	.	Name=Nc000374-3633;Alias=Nc000374;
Nc000375-3631	454/CeleraAssembler	genomic_DNA	1	3631	.	+	.	Name=Nc000375-3631;Alias=Nc000375;
Nc000376-3625	454/CeleraAssembler	genomic_DNA	1	3625	.	+	.	Name=Nc000376-3625;Alias=Nc000376;
Nc000377-3615	454/CeleraAssembler	genomic_DNA	1	3615	.	+	.	Name=Nc000377-3615;Alias=Nc000377;
Nc000378-3605	454/CeleraAssembler	genomic_DNA	1	3605	.	+	.	Name=Nc000378-3605;Alias=Nc000378;
Nc000379-3603	454/CeleraAssembler	genomic_DNA	1	3603	.	+	.	Name=Nc000379-3603;Alias=Nc000379;
Nc000380-3597	454/CeleraAssembler	genomic_DNA	1	3597	.	+	.	Name=Nc000380-3597;Alias=Nc000380;
Nc000381-3596	454/CeleraAssembler	genomic_DNA	1	3596	.	+	.	Name=Nc000381-3596;Alias=Nc000381;
Nc000382-3583	454/CeleraAssembler	genomic_DNA	1	3583	.	+	.	Name=Nc000382-3583;Alias=Nc000382;
Nc000383-3576	454/CeleraAssembler	genomic_DNA	1	3576	.	+	.	Name=Nc000383-3576;Alias=Nc000383;
Nc000384-3572	454/CeleraAssembler	genomic_DNA	1	3572	.	+	.	Name=Nc000384-3572;Alias=Nc000384;
Nc000385-3570	454/CeleraAssembler	genomic_DNA	1	3570	.	+	.	Name=Nc000385-3570;Alias=Nc000385;
Nc000386-3560	454/CeleraAssembler	genomic_DNA	1	3560	.	+	.	Name=Nc000386-3560;Alias=Nc000386;
Nc000387-3557	454/CeleraAssembler	genomic_DNA	1	3557	.	+	.	Name=Nc000387-3557;Alias=Nc000387;
Nc000388-3553	454/CeleraAssembler	genomic_DNA	1	3553	.	+	.	Name=Nc000388-3553;Alias=Nc000388;
Nc000389-3523	454/CeleraAssembler	genomic_DNA	1	3523	.	+	.	Name=Nc000389-3523;Alias=Nc000389;
Nc000390-3521	454/CeleraAssembler	genomic_DNA	1	3521	.	+	.	Name=Nc000390-3521;Alias=Nc000390;
Nc000391-3512	454/CeleraAssembler	genomic_DNA	1	3512	.	+	.	Name=Nc000391-3512;Alias=Nc000391;
Nc000392-3492	454/CeleraAssembler	genomic_DNA	1	3492	.	+	.	Name=Nc000392-3492;Alias=Nc000392;
Nc000393-3488	454/CeleraAssembler	genomic_DNA	1	3488	.	+	.	Name=Nc000393-3488;Alias=Nc000393;
Nc000394-3479	454/CeleraAssembler	genomic_DNA	1	3479	.	+	.	Name=Nc000394-3479;Alias=Nc000394;
Nc000395-3460	454/CeleraAssembler	genomic_DNA	1	3460	.	+	.	Name=Nc000395-3460;Alias=Nc000395;
Nc000396-3437	454/CeleraAssembler	genomic_DNA	1	3437	.	+	.	Name=Nc000396-3437;Alias=Nc000396;
Nc000397-3432	454/CeleraAssembler	genomic_DNA	1	3432	.	+	.	Name=Nc000397-3432;Alias=Nc000397;
Nc000398-3430	454/CeleraAssembler	genomic_DNA	1	3430	.	+	.	Name=Nc000398-3430;Alias=Nc000398;
Nc000399-3419	454/CeleraAssembler	genomic_DNA	1	3419	.	+	.	Name=Nc000399-3419;Alias=Nc000399;
Nc000400-3418	454/CeleraAssembler	genomic_DNA	1	3418	.	+	.	Name=Nc000400-3418;Alias=Nc000400;
Nc000401-3416	454/CeleraAssembler	genomic_DNA	1	3416	.	+	.	Name=Nc000401-3416;Alias=Nc000401;
Nc000402-3408	454/CeleraAssembler	genomic_DNA	1	3408	.	+	.	Name=Nc000402-3408;Alias=Nc000402;
Nc000403-3394	454/CeleraAssembler	genomic_DNA	1	3394	.	+	.	Name=Nc000403-3394;Alias=Nc000403;
Nc000404-3388	454/CeleraAssembler	genomic_DNA	1	3388	.	+	.	Name=Nc000404-3388;Alias=Nc000404;
Nc000405-3371	454/CeleraAssembler	genomic_DNA	1	3371	.	+	.	Name=Nc000405-3371;Alias=Nc000405;
Nc000406-3366	454/CeleraAssembler	genomic_DNA	1	3366	.	+	.	Name=Nc000406-3366;Alias=Nc000406;
Nc000407-3365	454/CeleraAssembler	genomic_DNA	1	3365	.	+	.	Name=Nc000407-3365;Alias=Nc000407;
Nc000408-3353	454/CeleraAssembler	genomic_DNA	1	3353	.	+	.	Name=Nc000408-3353;Alias=Nc000408;
Nc000409-3330	454/CeleraAssembler	genomic_DNA	1	3330	.	+	.	Name=Nc000409-3330;Alias=Nc000409;
Nc000410-3322	454/CeleraAssembler	genomic_DNA	1	3322	.	+	.	Name=Nc000410-3322;Alias=Nc000410;
Nc000411-3317	454/CeleraAssembler	genomic_DNA	1	3317	.	+	.	Name=Nc000411-3317;Alias=Nc000411;
Nc000412-3308	454/CeleraAssembler	genomic_DNA	1	3308	.	+	.	Name=Nc000412-3308;Alias=Nc000412;
Nc000413-3308	454/CeleraAssembler	genomic_DNA	1	3308	.	+	.	Name=Nc000413-3308;Alias=Nc000413;
Nc000414-3304	454/CeleraAssembler	genomic_DNA	1	3304	.	+	.	Name=Nc000414-3304;Alias=Nc000414;
Nc000415-3289	454/CeleraAssembler	genomic_DNA	1	3289	.	+	.	Name=Nc000415-3289;Alias=Nc000415;
Nc000416-3288	454/CeleraAssembler	genomic_DNA	1	3288	.	+	.	Name=Nc000416-3288;Alias=Nc000416;
Nc000417-3287	454/CeleraAssembler	genomic_DNA	1	3287	.	+	.	Name=Nc000417-3287;Alias=Nc000417;
Nc000418-3245	454/CeleraAssembler	genomic_DNA	1	3245	.	+	.	Name=Nc000418-3245;Alias=Nc000418;
Nc000419-3232	454/CeleraAssembler	genomic_DNA	1	3232	.	+	.	Name=Nc000419-3232;Alias=Nc000419;
Nc000420-3219	454/CeleraAssembler	genomic_DNA	1	3219	.	+	.	Name=Nc000420-3219;Alias=Nc000420;
Nc000421-3213	454/CeleraAssembler	genomic_DNA	1	3213	.	+	.	Name=Nc000421-3213;Alias=Nc000421;
Nc000422-3208	454/CeleraAssembler	genomic_DNA	1	3208	.	+	.	Name=Nc000422-3208;Alias=Nc000422;
Nc000423-3192	454/CeleraAssembler	genomic_DNA	1	3192	.	+	.	Name=Nc000423-3192;Alias=Nc000423;
Nc000424-3175	454/CeleraAssembler	genomic_DNA	1	3175	.	+	.	Name=Nc000424-3175;Alias=Nc000424;
Nc000425-3166	454/CeleraAssembler	genomic_DNA	1	3166	.	+	.	Name=Nc000425-3166;Alias=Nc000425;
Nc000426-3156	454/CeleraAssembler	genomic_DNA	1	3156	.	+	.	Name=Nc000426-3156;Alias=Nc000426;
Nc000427-3156	454/CeleraAssembler	genomic_DNA	1	3156	.	+	.	Name=Nc000427-3156;Alias=Nc000427;
Nc000428-3149	454/CeleraAssembler	genomic_DNA	1	3149	.	+	.	Name=Nc000428-3149;Alias=Nc000428;
Nc000429-3137	454/CeleraAssembler	genomic_DNA	1	3137	.	+	.	Name=Nc000429-3137;Alias=Nc000429;
Nc000430-3136	454/CeleraAssembler	genomic_DNA	1	3136	.	+	.	Name=Nc000430-3136;Alias=Nc000430;
Nc000431-3113	454/CeleraAssembler	genomic_DNA	1	3113	.	+	.	Name=Nc000431-3113;Alias=Nc000431;
Nc000432-3106	454/CeleraAssembler	genomic_DNA	1	3106	.	+	.	Name=Nc000432-3106;Alias=Nc000432;
Nc000433-3098	454/CeleraAssembler	genomic_DNA	1	3098	.	+	.	Name=Nc000433-3098;Alias=Nc000433;
Nc000434-3097	454/CeleraAssembler	genomic_DNA	1	3097	.	+	.	Name=Nc000434-3097;Alias=Nc000434;
Nc000435-3097	454/CeleraAssembler	genomic_DNA	1	3097	.	+	.	Name=Nc000435-3097;Alias=Nc000435;
Nc000436-3083	454/CeleraAssembler	genomic_DNA	1	3083	.	+	.	Name=Nc000436-3083;Alias=Nc000436;
Nc000437-3071	454/CeleraAssembler	genomic_DNA	1	3071	.	+	.	Name=Nc000437-3071;Alias=Nc000437;
Nc000438-3063	454/CeleraAssembler	genomic_DNA	1	3063	.	+	.	Name=Nc000438-3063;Alias=Nc000438;
Nc000439-3061	454/CeleraAssembler	genomic_DNA	1	3061	.	+	.	Name=Nc000439-3061;Alias=Nc000439;
Nc000440-3061	454/CeleraAssembler	genomic_DNA	1	3061	.	+	.	Name=Nc000440-3061;Alias=Nc000440;
Nc000441-3059	454/CeleraAssembler	genomic_DNA	1	3059	.	+	.	Name=Nc000441-3059;Alias=Nc000441;
Nc000442-3057	454/CeleraAssembler	genomic_DNA	1	3057	.	+	.	Name=Nc000442-3057;Alias=Nc000442;
Nc000443-3051	454/CeleraAssembler	genomic_DNA	1	3051	.	+	.	Name=Nc000443-3051;Alias=Nc000443;
Nc000444-3047	454/CeleraAssembler	genomic_DNA	1	3047	.	+	.	Name=Nc000444-3047;Alias=Nc000444;
Nc000445-3036	454/CeleraAssembler	genomic_DNA	1	3036	.	+	.	Name=Nc000445-3036;Alias=Nc000445;
Nc000446-3035	454/CeleraAssembler	genomic_DNA	1	3035	.	+	.	Name=Nc000446-3035;Alias=Nc000446;
Nc000447-3025	454/CeleraAssembler	genomic_DNA	1	3025	.	+	.	Name=Nc000447-3025;Alias=Nc000447;
Nc000448-3024	454/CeleraAssembler	genomic_DNA	1	3024	.	+	.	Name=Nc000448-3024;Alias=Nc000448;
Nc000449-3023	454/CeleraAssembler	genomic_DNA	1	3023	.	+	.	Name=Nc000449-3023;Alias=Nc000449;
Nc000450-3009	454/CeleraAssembler	genomic_DNA	1	3009	.	+	.	Name=Nc000450-3009;Alias=Nc000450;
Nc000451-3007	454/CeleraAssembler	genomic_DNA	1	3007	.	+	.	Name=Nc000451-3007;Alias=Nc000451;
Nc000452-2996	454/CeleraAssembler	genomic_DNA	1	2996	.	+	.	Name=Nc000452-2996;Alias=Nc000452;
Nc000453-2988	454/CeleraAssembler	genomic_DNA	1	2988	.	+	.	Name=Nc000453-2988;Alias=Nc000453;
Nc000454-2987	454/CeleraAssembler	genomic_DNA	1	2987	.	+	.	Name=Nc000454-2987;Alias=Nc000454;
Nc000455-2984	454/CeleraAssembler	genomic_DNA	1	2984	.	+	.	Name=Nc000455-2984;Alias=Nc000455;
Nc000456-2965	454/CeleraAssembler	genomic_DNA	1	2965	.	+	.	Name=Nc000456-2965;Alias=Nc000456;
Nc000457-2959	454/CeleraAssembler	genomic_DNA	1	2959	.	+	.	Name=Nc000457-2959;Alias=Nc000457;
Nc000458-2959	454/CeleraAssembler	genomic_DNA	1	2959	.	+	.	Name=Nc000458-2959;Alias=Nc000458;
Nc000459-2952	454/CeleraAssembler	genomic_DNA	1	2952	.	+	.	Name=Nc000459-2952;Alias=Nc000459;
Nc000460-2940	454/CeleraAssembler	genomic_DNA	1	2940	.	+	.	Name=Nc000460-2940;Alias=Nc000460;
Nc000461-2939	454/CeleraAssembler	genomic_DNA	1	2939	.	+	.	Name=Nc000461-2939;Alias=Nc000461;
Nc000462-2938	454/CeleraAssembler	genomic_DNA	1	2938	.	+	.	Name=Nc000462-2938;Alias=Nc000462;
Nc000463-2936	454/CeleraAssembler	genomic_DNA	1	2936	.	+	.	Name=Nc000463-2936;Alias=Nc000463;
Nc000464-2936	454/CeleraAssembler	genomic_DNA	1	2936	.	+	.	Name=Nc000464-2936;Alias=Nc000464;
Nc000465-2934	454/CeleraAssembler	genomic_DNA	1	2934	.	+	.	Name=Nc000465-2934;Alias=Nc000465;
Nc000466-2927	454/CeleraAssembler	genomic_DNA	1	2927	.	+	.	Name=Nc000466-2927;Alias=Nc000466;
Nc000467-2924	454/CeleraAssembler	genomic_DNA	1	2924	.	+	.	Name=Nc000467-2924;Alias=Nc000467;
Nc000468-2922	454/CeleraAssembler	genomic_DNA	1	2922	.	+	.	Name=Nc000468-2922;Alias=Nc000468;
Nc000469-2902	454/CeleraAssembler	genomic_DNA	1	2902	.	+	.	Name=Nc000469-2902;Alias=Nc000469;
Nc000470-2902	454/CeleraAssembler	genomic_DNA	1	2902	.	+	.	Name=Nc000470-2902;Alias=Nc000470;
Nc000471-2877	454/CeleraAssembler	genomic_DNA	1	2877	.	+	.	Name=Nc000471-2877;Alias=Nc000471;
Nc000472-2862	454/CeleraAssembler	genomic_DNA	1	2862	.	+	.	Name=Nc000472-2862;Alias=Nc000472;
Nc000473-2841	454/CeleraAssembler	genomic_DNA	1	2841	.	+	.	Name=Nc000473-2841;Alias=Nc000473;
Nc000474-2839	454/CeleraAssembler	genomic_DNA	1	2839	.	+	.	Name=Nc000474-2839;Alias=Nc000474;
Nc000475-2829	454/CeleraAssembler	genomic_DNA	1	2829	.	+	.	Name=Nc000475-2829;Alias=Nc000475;
Nc000476-2814	454/CeleraAssembler	genomic_DNA	1	2814	.	+	.	Name=Nc000476-2814;Alias=Nc000476;
Nc000477-2811	454/CeleraAssembler	genomic_DNA	1	2811	.	+	.	Name=Nc000477-2811;Alias=Nc000477;
Nc000478-2809	454/CeleraAssembler	genomic_DNA	1	2809	.	+	.	Name=Nc000478-2809;Alias=Nc000478;
Nc000479-2805	454/CeleraAssembler	genomic_DNA	1	2805	.	+	.	Name=Nc000479-2805;Alias=Nc000479;
Nc000480-2803	454/CeleraAssembler	genomic_DNA	1	2803	.	+	.	Name=Nc000480-2803;Alias=Nc000480;
Nc000481-2798	454/CeleraAssembler	genomic_DNA	1	2798	.	+	.	Name=Nc000481-2798;Alias=Nc000481;
Nc000482-2792	454/CeleraAssembler	genomic_DNA	1	2792	.	+	.	Name=Nc000482-2792;Alias=Nc000482;
Nc000483-2789	454/CeleraAssembler	genomic_DNA	1	2789	.	+	.	Name=Nc000483-2789;Alias=Nc000483;
Nc000484-2787	454/CeleraAssembler	genomic_DNA	1	2787	.	+	.	Name=Nc000484-2787;Alias=Nc000484;
Nc000485-2785	454/CeleraAssembler	genomic_DNA	1	2785	.	+	.	Name=Nc000485-2785;Alias=Nc000485;
Nc000486-2784	454/CeleraAssembler	genomic_DNA	1	2784	.	+	.	Name=Nc000486-2784;Alias=Nc000486;
Nc000487-2780	454/CeleraAssembler	genomic_DNA	1	2780	.	+	.	Name=Nc000487-2780;Alias=Nc000487;
Nc000488-2773	454/CeleraAssembler	genomic_DNA	1	2773	.	+	.	Name=Nc000488-2773;Alias=Nc000488;
Nc000489-2772	454/CeleraAssembler	genomic_DNA	1	2772	.	+	.	Name=Nc000489-2772;Alias=Nc000489;
Nc000490-2770	454/CeleraAssembler	genomic_DNA	1	2770	.	+	.	Name=Nc000490-2770;Alias=Nc000490;
Nc000491-2766	454/CeleraAssembler	genomic_DNA	1	2766	.	+	.	Name=Nc000491-2766;Alias=Nc000491;
Nc000492-2763	454/CeleraAssembler	genomic_DNA	1	2763	.	+	.	Name=Nc000492-2763;Alias=Nc000492;
Nc000493-2750	454/CeleraAssembler	genomic_DNA	1	2750	.	+	.	Name=Nc000493-2750;Alias=Nc000493;
Nc000494-2730	454/CeleraAssembler	genomic_DNA	1	2730	.	+	.	Name=Nc000494-2730;Alias=Nc000494;
Nc000495-2729	454/CeleraAssembler	genomic_DNA	1	2729	.	+	.	Name=Nc000495-2729;Alias=Nc000495;
Nc000496-2722	454/CeleraAssembler	genomic_DNA	1	2722	.	+	.	Name=Nc000496-2722;Alias=Nc000496;
Nc000497-2719	454/CeleraAssembler	genomic_DNA	1	2719	.	+	.	Name=Nc000497-2719;Alias=Nc000497;
Nc000498-2716	454/CeleraAssembler	genomic_DNA	1	2716	.	+	.	Name=Nc000498-2716;Alias=Nc000498;
Nc000499-2708	454/CeleraAssembler	genomic_DNA	1	2708	.	+	.	Name=Nc000499-2708;Alias=Nc000499;
Nc000500-2706	454/CeleraAssembler	genomic_DNA	1	2706	.	+	.	Name=Nc000500-2706;Alias=Nc000500;
Nc000501-2702	454/CeleraAssembler	genomic_DNA	1	2702	.	+	.	Name=Nc000501-2702;Alias=Nc000501;
Nc000502-2700	454/CeleraAssembler	genomic_DNA	1	2700	.	+	.	Name=Nc000502-2700;Alias=Nc000502;
Nc000503-2697	454/CeleraAssembler	genomic_DNA	1	2697	.	+	.	Name=Nc000503-2697;Alias=Nc000503;
Nc000504-2695	454/CeleraAssembler	genomic_DNA	1	2695	.	+	.	Name=Nc000504-2695;Alias=Nc000504;
Nc000505-2693	454/CeleraAssembler	genomic_DNA	1	2693	.	+	.	Name=Nc000505-2693;Alias=Nc000505;
Nc000506-2691	454/CeleraAssembler	genomic_DNA	1	2691	.	+	.	Name=Nc000506-2691;Alias=Nc000506;
Nc000507-2689	454/CeleraAssembler	genomic_DNA	1	2689	.	+	.	Name=Nc000507-2689;Alias=Nc000507;
Nc000508-2676	454/CeleraAssembler	genomic_DNA	1	2676	.	+	.	Name=Nc000508-2676;Alias=Nc000508;
Nc000509-2662	454/CeleraAssembler	genomic_DNA	1	2662	.	+	.	Name=Nc000509-2662;Alias=Nc000509;
Nc000510-2651	454/CeleraAssembler	genomic_DNA	1	2651	.	+	.	Name=Nc000510-2651;Alias=Nc000510;
Nc000511-2650	454/CeleraAssembler	genomic_DNA	1	2650	.	+	.	Name=Nc000511-2650;Alias=Nc000511;
Nc000512-2646	454/CeleraAssembler	genomic_DNA	1	2646	.	+	.	Name=Nc000512-2646;Alias=Nc000512;
Nc000513-2642	454/CeleraAssembler	genomic_DNA	1	2642	.	+	.	Name=Nc000513-2642;Alias=Nc000513;
Nc000514-2637	454/CeleraAssembler	genomic_DNA	1	2637	.	+	.	Name=Nc000514-2637;Alias=Nc000514;
Nc000515-2633	454/CeleraAssembler	genomic_DNA	1	2633	.	+	.	Name=Nc000515-2633;Alias=Nc000515;
Nc000516-2631	454/CeleraAssembler	genomic_DNA	1	2631	.	+	.	Name=Nc000516-2631;Alias=Nc000516;
Nc000517-2618	454/CeleraAssembler	genomic_DNA	1	2618	.	+	.	Name=Nc000517-2618;Alias=Nc000517;
Nc000518-2616	454/CeleraAssembler	genomic_DNA	1	2616	.	+	.	Name=Nc000518-2616;Alias=Nc000518;
Nc000519-2616	454/CeleraAssembler	genomic_DNA	1	2616	.	+	.	Name=Nc000519-2616;Alias=Nc000519;
Nc000520-2612	454/CeleraAssembler	genomic_DNA	1	2612	.	+	.	Name=Nc000520-2612;Alias=Nc000520;
Nc000521-2610	454/CeleraAssembler	genomic_DNA	1	2610	.	+	.	Name=Nc000521-2610;Alias=Nc000521;
Nc000522-2607	454/CeleraAssembler	genomic_DNA	1	2607	.	+	.	Name=Nc000522-2607;Alias=Nc000522;
Nc000523-2607	454/CeleraAssembler	genomic_DNA	1	2607	.	+	.	Name=Nc000523-2607;Alias=Nc000523;
Nc000524-2605	454/CeleraAssembler	genomic_DNA	1	2605	.	+	.	Name=Nc000524-2605;Alias=Nc000524;
Nc000525-2595	454/CeleraAssembler	genomic_DNA	1	2595	.	+	.	Name=Nc000525-2595;Alias=Nc000525;
Nc000526-2593	454/CeleraAssembler	genomic_DNA	1	2593	.	+	.	Name=Nc000526-2593;Alias=Nc000526;
Nc000527-2591	454/CeleraAssembler	genomic_DNA	1	2591	.	+	.	Name=Nc000527-2591;Alias=Nc000527;
Nc000528-2590	454/CeleraAssembler	genomic_DNA	1	2590	.	+	.	Name=Nc000528-2590;Alias=Nc000528;
Nc000529-2587	454/CeleraAssembler	genomic_DNA	1	2587	.	+	.	Name=Nc000529-2587;Alias=Nc000529;
Nc000530-2586	454/CeleraAssembler	genomic_DNA	1	2586	.	+	.	Name=Nc000530-2586;Alias=Nc000530;
Nc000531-2581	454/CeleraAssembler	genomic_DNA	1	2581	.	+	.	Name=Nc000531-2581;Alias=Nc000531;
Nc000532-2577	454/CeleraAssembler	genomic_DNA	1	2577	.	+	.	Name=Nc000532-2577;Alias=Nc000532;
Nc000533-2567	454/CeleraAssembler	genomic_DNA	1	2567	.	+	.	Name=Nc000533-2567;Alias=Nc000533;
Nc000534-2555	454/CeleraAssembler	genomic_DNA	1	2555	.	+	.	Name=Nc000534-2555;Alias=Nc000534;
Nc000535-2550	454/CeleraAssembler	genomic_DNA	1	2550	.	+	.	Name=Nc000535-2550;Alias=Nc000535;
Nc000536-2548	454/CeleraAssembler	genomic_DNA	1	2548	.	+	.	Name=Nc000536-2548;Alias=Nc000536;
Nc000537-2546	454/CeleraAssembler	genomic_DNA	1	2546	.	+	.	Name=Nc000537-2546;Alias=Nc000537;
Nc000538-2546	454/CeleraAssembler	genomic_DNA	1	2546	.	+	.	Name=Nc000538-2546;Alias=Nc000538;
Nc000539-2541	454/CeleraAssembler	genomic_DNA	1	2541	.	+	.	Name=Nc000539-2541;Alias=Nc000539;
Nc000540-2540	454/CeleraAssembler	genomic_DNA	1	2540	.	+	.	Name=Nc000540-2540;Alias=Nc000540;
Nc000541-2537	454/CeleraAssembler	genomic_DNA	1	2537	.	+	.	Name=Nc000541-2537;Alias=Nc000541;
Nc000542-2531	454/CeleraAssembler	genomic_DNA	1	2531	.	+	.	Name=Nc000542-2531;Alias=Nc000542;
Nc000543-2530	454/CeleraAssembler	genomic_DNA	1	2530	.	+	.	Name=Nc000543-2530;Alias=Nc000543;
Nc000544-2526	454/CeleraAssembler	genomic_DNA	1	2526	.	+	.	Name=Nc000544-2526;Alias=Nc000544;
Nc000545-2522	454/CeleraAssembler	genomic_DNA	1	2522	.	+	.	Name=Nc000545-2522;Alias=Nc000545;
Nc000546-2502	454/CeleraAssembler	genomic_DNA	1	2502	.	+	.	Name=Nc000546-2502;Alias=Nc000546;
Nc000547-2495	454/CeleraAssembler	genomic_DNA	1	2495	.	+	.	Name=Nc000547-2495;Alias=Nc000547;
Nc000548-2494	454/CeleraAssembler	genomic_DNA	1	2494	.	+	.	Name=Nc000548-2494;Alias=Nc000548;
Nc000549-2490	454/CeleraAssembler	genomic_DNA	1	2490	.	+	.	Name=Nc000549-2490;Alias=Nc000549;
Nc000550-2487	454/CeleraAssembler	genomic_DNA	1	2487	.	+	.	Name=Nc000550-2487;Alias=Nc000550;
Nc000551-2475	454/CeleraAssembler	genomic_DNA	1	2475	.	+	.	Name=Nc000551-2475;Alias=Nc000551;
Nc000552-2474	454/CeleraAssembler	genomic_DNA	1	2474	.	+	.	Name=Nc000552-2474;Alias=Nc000552;
Nc000553-2473	454/CeleraAssembler	genomic_DNA	1	2473	.	+	.	Name=Nc000553-2473;Alias=Nc000553;
Nc000554-2472	454/CeleraAssembler	genomic_DNA	1	2472	.	+	.	Name=Nc000554-2472;Alias=Nc000554;
Nc000555-2469	454/CeleraAssembler	genomic_DNA	1	2469	.	+	.	Name=Nc000555-2469;Alias=Nc000555;
Nc000556-2467	454/CeleraAssembler	genomic_DNA	1	2467	.	+	.	Name=Nc000556-2467;Alias=Nc000556;
Nc000557-2461	454/CeleraAssembler	genomic_DNA	1	2461	.	+	.	Name=Nc000557-2461;Alias=Nc000557;
Nc000558-2458	454/CeleraAssembler	genomic_DNA	1	2458	.	+	.	Name=Nc000558-2458;Alias=Nc000558;
Nc000559-2449	454/CeleraAssembler	genomic_DNA	1	2449	.	+	.	Name=Nc000559-2449;Alias=Nc000559;
Nc000560-2442	454/CeleraAssembler	genomic_DNA	1	2442	.	+	.	Name=Nc000560-2442;Alias=Nc000560;
Nc000561-2435	454/CeleraAssembler	genomic_DNA	1	2435	.	+	.	Name=Nc000561-2435;Alias=Nc000561;
Nc000562-2420	454/CeleraAssembler	genomic_DNA	1	2420	.	+	.	Name=Nc000562-2420;Alias=Nc000562;
Nc000563-2412	454/CeleraAssembler	genomic_DNA	1	2412	.	+	.	Name=Nc000563-2412;Alias=Nc000563;
Nc000564-2397	454/CeleraAssembler	genomic_DNA	1	2397	.	+	.	Name=Nc000564-2397;Alias=Nc000564;
Nc000565-2383	454/CeleraAssembler	genomic_DNA	1	2383	.	+	.	Name=Nc000565-2383;Alias=Nc000565;
Nc000566-2378	454/CeleraAssembler	genomic_DNA	1	2378	.	+	.	Name=Nc000566-2378;Alias=Nc000566;
Nc000567-2378	454/CeleraAssembler	genomic_DNA	1	2378	.	+	.	Name=Nc000567-2378;Alias=Nc000567;
Nc000568-2375	454/CeleraAssembler	genomic_DNA	1	2375	.	+	.	Name=Nc000568-2375;Alias=Nc000568;
Nc000569-2375	454/CeleraAssembler	genomic_DNA	1	2375	.	+	.	Name=Nc000569-2375;Alias=Nc000569;
Nc000570-2364	454/CeleraAssembler	genomic_DNA	1	2364	.	+	.	Name=Nc000570-2364;Alias=Nc000570;
Nc000571-2360	454/CeleraAssembler	genomic_DNA	1	2360	.	+	.	Name=Nc000571-2360;Alias=Nc000571;
Nc000572-2354	454/CeleraAssembler	genomic_DNA	1	2354	.	+	.	Name=Nc000572-2354;Alias=Nc000572;
Nc000573-2353	454/CeleraAssembler	genomic_DNA	1	2353	.	+	.	Name=Nc000573-2353;Alias=Nc000573;
Nc000574-2349	454/CeleraAssembler	genomic_DNA	1	2349	.	+	.	Name=Nc000574-2349;Alias=Nc000574;
Nc000575-2345	454/CeleraAssembler	genomic_DNA	1	2345	.	+	.	Name=Nc000575-2345;Alias=Nc000575;
Nc000576-2345	454/CeleraAssembler	genomic_DNA	1	2345	.	+	.	Name=Nc000576-2345;Alias=Nc000576;
Nc000577-2337	454/CeleraAssembler	genomic_DNA	1	2337	.	+	.	Name=Nc000577-2337;Alias=Nc000577;
Nc000578-2337	454/CeleraAssembler	genomic_DNA	1	2337	.	+	.	Name=Nc000578-2337;Alias=Nc000578;
Nc000579-2335	454/CeleraAssembler	genomic_DNA	1	2335	.	+	.	Name=Nc000579-2335;Alias=Nc000579;
Nc000580-2335	454/CeleraAssembler	genomic_DNA	1	2335	.	+	.	Name=Nc000580-2335;Alias=Nc000580;
Nc000581-2331	454/CeleraAssembler	genomic_DNA	1	2331	.	+	.	Name=Nc000581-2331;Alias=Nc000581;
Nc000582-2324	454/CeleraAssembler	genomic_DNA	1	2324	.	+	.	Name=Nc000582-2324;Alias=Nc000582;
Nc000583-2312	454/CeleraAssembler	genomic_DNA	1	2312	.	+	.	Name=Nc000583-2312;Alias=Nc000583;
Nc000584-2311	454/CeleraAssembler	genomic_DNA	1	2311	.	+	.	Name=Nc000584-2311;Alias=Nc000584;
Nc000585-2307	454/CeleraAssembler	genomic_DNA	1	2307	.	+	.	Name=Nc000585-2307;Alias=Nc000585;
Nc000586-2305	454/CeleraAssembler	genomic_DNA	1	2305	.	+	.	Name=Nc000586-2305;Alias=Nc000586;
Nc000587-2298	454/CeleraAssembler	genomic_DNA	1	2298	.	+	.	Name=Nc000587-2298;Alias=Nc000587;
Nc000588-2281	454/CeleraAssembler	genomic_DNA	1	2281	.	+	.	Name=Nc000588-2281;Alias=Nc000588;
Nc000589-2276	454/CeleraAssembler	genomic_DNA	1	2276	.	+	.	Name=Nc000589-2276;Alias=Nc000589;
Nc000590-2268	454/CeleraAssembler	genomic_DNA	1	2268	.	+	.	Name=Nc000590-2268;Alias=Nc000590;
Nc000591-2268	454/CeleraAssembler	genomic_DNA	1	2268	.	+	.	Name=Nc000591-2268;Alias=Nc000591;
Nc000592-2267	454/CeleraAssembler	genomic_DNA	1	2267	.	+	.	Name=Nc000592-2267;Alias=Nc000592;
Nc000593-2267	454/CeleraAssembler	genomic_DNA	1	2267	.	+	.	Name=Nc000593-2267;Alias=Nc000593;
Nc000594-2266	454/CeleraAssembler	genomic_DNA	1	2266	.	+	.	Name=Nc000594-2266;Alias=Nc000594;
Nc000595-2263	454/CeleraAssembler	genomic_DNA	1	2263	.	+	.	Name=Nc000595-2263;Alias=Nc000595;
Nc000596-2261	454/CeleraAssembler	genomic_DNA	1	2261	.	+	.	Name=Nc000596-2261;Alias=Nc000596;
Nc000597-2259	454/CeleraAssembler	genomic_DNA	1	2259	.	+	.	Name=Nc000597-2259;Alias=Nc000597;
Nc000598-2251	454/CeleraAssembler	genomic_DNA	1	2251	.	+	.	Name=Nc000598-2251;Alias=Nc000598;
Nc000599-2250	454/CeleraAssembler	genomic_DNA	1	2250	.	+	.	Name=Nc000599-2250;Alias=Nc000599;
Nc000600-2244	454/CeleraAssembler	genomic_DNA	1	2244	.	+	.	Name=Nc000600-2244;Alias=Nc000600;
Nc000601-2240	454/CeleraAssembler	genomic_DNA	1	2240	.	+	.	Name=Nc000601-2240;Alias=Nc000601;
Nc000602-2232	454/CeleraAssembler	genomic_DNA	1	2232	.	+	.	Name=Nc000602-2232;Alias=Nc000602;
Nc000603-2223	454/CeleraAssembler	genomic_DNA	1	2223	.	+	.	Name=Nc000603-2223;Alias=Nc000603;
Nc000604-2212	454/CeleraAssembler	genomic_DNA	1	2212	.	+	.	Name=Nc000604-2212;Alias=Nc000604;
Nc000605-2198	454/CeleraAssembler	genomic_DNA	1	2198	.	+	.	Name=Nc000605-2198;Alias=Nc000605;
Nc000606-2195	454/CeleraAssembler	genomic_DNA	1	2195	.	+	.	Name=Nc000606-2195;Alias=Nc000606;
Nc000607-2189	454/CeleraAssembler	genomic_DNA	1	2189	.	+	.	Name=Nc000607-2189;Alias=Nc000607;
Nc000608-2186	454/CeleraAssembler	genomic_DNA	1	2186	.	+	.	Name=Nc000608-2186;Alias=Nc000608;
Nc000609-2184	454/CeleraAssembler	genomic_DNA	1	2184	.	+	.	Name=Nc000609-2184;Alias=Nc000609;
Nc000610-2179	454/CeleraAssembler	genomic_DNA	1	2179	.	+	.	Name=Nc000610-2179;Alias=Nc000610;
Nc000611-2161	454/CeleraAssembler	genomic_DNA	1	2161	.	+	.	Name=Nc000611-2161;Alias=Nc000611;
Nc000612-2159	454/CeleraAssembler	genomic_DNA	1	2159	.	+	.	Name=Nc000612-2159;Alias=Nc000612;
Nc000613-2153	454/CeleraAssembler	genomic_DNA	1	2153	.	+	.	Name=Nc000613-2153;Alias=Nc000613;
Nc000614-2150	454/CeleraAssembler	genomic_DNA	1	2150	.	+	.	Name=Nc000614-2150;Alias=Nc000614;
Nc000615-2145	454/CeleraAssembler	genomic_DNA	1	2145	.	+	.	Name=Nc000615-2145;Alias=Nc000615;
Nc000616-2144	454/CeleraAssembler	genomic_DNA	1	2144	.	+	.	Name=Nc000616-2144;Alias=Nc000616;
Nc000617-2134	454/CeleraAssembler	genomic_DNA	1	2134	.	+	.	Name=Nc000617-2134;Alias=Nc000617;
Nc000618-2133	454/CeleraAssembler	genomic_DNA	1	2133	.	+	.	Name=Nc000618-2133;Alias=Nc000618;
Nc000619-2120	454/CeleraAssembler	genomic_DNA	1	2120	.	+	.	Name=Nc000619-2120;Alias=Nc000619;
Nc000620-2112	454/CeleraAssembler	genomic_DNA	1	2112	.	+	.	Name=Nc000620-2112;Alias=Nc000620;
Nc000621-2110	454/CeleraAssembler	genomic_DNA	1	2110	.	+	.	Name=Nc000621-2110;Alias=Nc000621;
Nc000622-2109	454/CeleraAssembler	genomic_DNA	1	2109	.	+	.	Name=Nc000622-2109;Alias=Nc000622;
Nc000623-2101	454/CeleraAssembler	genomic_DNA	1	2101	.	+	.	Name=Nc000623-2101;Alias=Nc000623;
Nc000624-2085	454/CeleraAssembler	genomic_DNA	1	2085	.	+	.	Name=Nc000624-2085;Alias=Nc000624;
Nc000625-2084	454/CeleraAssembler	genomic_DNA	1	2084	.	+	.	Name=Nc000625-2084;Alias=Nc000625;
Nc000626-2075	454/CeleraAssembler	genomic_DNA	1	2075	.	+	.	Name=Nc000626-2075;Alias=Nc000626;
Nc000627-2071	454/CeleraAssembler	genomic_DNA	1	2071	.	+	.	Name=Nc000627-2071;Alias=Nc000627;
Nc000628-2064	454/CeleraAssembler	genomic_DNA	1	2064	.	+	.	Name=Nc000628-2064;Alias=Nc000628;
Nc000629-2063	454/CeleraAssembler	genomic_DNA	1	2063	.	+	.	Name=Nc000629-2063;Alias=Nc000629;
Nc000630-2057	454/CeleraAssembler	genomic_DNA	1	2057	.	+	.	Name=Nc000630-2057;Alias=Nc000630;
Nc000631-2040	454/CeleraAssembler	genomic_DNA	1	2040	.	+	.	Name=Nc000631-2040;Alias=Nc000631;
Nc000632-2039	454/CeleraAssembler	genomic_DNA	1	2039	.	+	.	Name=Nc000632-2039;Alias=Nc000632;
Nc000633-2025	454/CeleraAssembler	genomic_DNA	1	2025	.	+	.	Name=Nc000633-2025;Alias=Nc000633;
Nc000634-2022	454/CeleraAssembler	genomic_DNA	1	2022	.	+	.	Name=Nc000634-2022;Alias=Nc000634;
Nc000635-2013	454/CeleraAssembler	genomic_DNA	1	2013	.	+	.	Name=Nc000635-2013;Alias=Nc000635;
Nc000636-2012	454/CeleraAssembler	genomic_DNA	1	2012	.	+	.	Name=Nc000636-2012;Alias=Nc000636;
Nc000637-2009	454/CeleraAssembler	genomic_DNA	1	2009	.	+	.	Name=Nc000637-2009;Alias=Nc000637;
Nc000638-2008	454/CeleraAssembler	genomic_DNA	1	2008	.	+	.	Name=Nc000638-2008;Alias=Nc000638;
Nc000639-2006	454/CeleraAssembler	genomic_DNA	1	2006	.	+	.	Name=Nc000639-2006;Alias=Nc000639;
Nc000640-1998	454/CeleraAssembler	genomic_DNA	1	1998	.	+	.	Name=Nc000640-1998;Alias=Nc000640;
Nc000641-1993	454/CeleraAssembler	genomic_DNA	1	1993	.	+	.	Name=Nc000641-1993;Alias=Nc000641;
Nc000642-1990	454/CeleraAssembler	genomic_DNA	1	1990	.	+	.	Name=Nc000642-1990;Alias=Nc000642;
Nc000643-1989	454/CeleraAssembler	genomic_DNA	1	1989	.	+	.	Name=Nc000643-1989;Alias=Nc000643;
Nc000644-1988	454/CeleraAssembler	genomic_DNA	1	1988	.	+	.	Name=Nc000644-1988;Alias=Nc000644;
Nc000645-1984	454/CeleraAssembler	genomic_DNA	1	1984	.	+	.	Name=Nc000645-1984;Alias=Nc000645;
Nc000646-1979	454/CeleraAssembler	genomic_DNA	1	1979	.	+	.	Name=Nc000646-1979;Alias=Nc000646;
Nc000647-1973	454/CeleraAssembler	genomic_DNA	1	1973	.	+	.	Name=Nc000647-1973;Alias=Nc000647;
Nc000648-1972	454/CeleraAssembler	genomic_DNA	1	1972	.	+	.	Name=Nc000648-1972;Alias=Nc000648;
Nc000649-1971	454/CeleraAssembler	genomic_DNA	1	1971	.	+	.	Name=Nc000649-1971;Alias=Nc000649;
Nc000650-1967	454/CeleraAssembler	genomic_DNA	1	1967	.	+	.	Name=Nc000650-1967;Alias=Nc000650;
Nc000651-1966	454/CeleraAssembler	genomic_DNA	1	1966	.	+	.	Name=Nc000651-1966;Alias=Nc000651;
Nc000652-1959	454/CeleraAssembler	genomic_DNA	1	1959	.	+	.	Name=Nc000652-1959;Alias=Nc000652;
Nc000653-1956	454/CeleraAssembler	genomic_DNA	1	1956	.	+	.	Name=Nc000653-1956;Alias=Nc000653;
Nc000654-1956	454/CeleraAssembler	genomic_DNA	1	1956	.	+	.	Name=Nc000654-1956;Alias=Nc000654;
Nc000655-1952	454/CeleraAssembler	genomic_DNA	1	1952	.	+	.	Name=Nc000655-1952;Alias=Nc000655;
Nc000656-1940	454/CeleraAssembler	genomic_DNA	1	1940	.	+	.	Name=Nc000656-1940;Alias=Nc000656;
Nc000657-1939	454/CeleraAssembler	genomic_DNA	1	1939	.	+	.	Name=Nc000657-1939;Alias=Nc000657;
Nc000658-1939	454/CeleraAssembler	genomic_DNA	1	1939	.	+	.	Name=Nc000658-1939;Alias=Nc000658;
Nc000659-1938	454/CeleraAssembler	genomic_DNA	1	1938	.	+	.	Name=Nc000659-1938;Alias=Nc000659;
Nc000660-1938	454/CeleraAssembler	genomic_DNA	1	1938	.	+	.	Name=Nc000660-1938;Alias=Nc000660;
Nc000661-1936	454/CeleraAssembler	genomic_DNA	1	1936	.	+	.	Name=Nc000661-1936;Alias=Nc000661;
Nc000662-1935	454/CeleraAssembler	genomic_DNA	1	1935	.	+	.	Name=Nc000662-1935;Alias=Nc000662;
Nc000663-1933	454/CeleraAssembler	genomic_DNA	1	1933	.	+	.	Name=Nc000663-1933;Alias=Nc000663;
Nc000664-1931	454/CeleraAssembler	genomic_DNA	1	1931	.	+	.	Name=Nc000664-1931;Alias=Nc000664;
Nc000665-1929	454/CeleraAssembler	genomic_DNA	1	1929	.	+	.	Name=Nc000665-1929;Alias=Nc000665;
Nc000666-1928	454/CeleraAssembler	genomic_DNA	1	1928	.	+	.	Name=Nc000666-1928;Alias=Nc000666;
Nc000667-1927	454/CeleraAssembler	genomic_DNA	1	1927	.	+	.	Name=Nc000667-1927;Alias=Nc000667;
Nc000668-1924	454/CeleraAssembler	genomic_DNA	1	1924	.	+	.	Name=Nc000668-1924;Alias=Nc000668;
Nc000669-1923	454/CeleraAssembler	genomic_DNA	1	1923	.	+	.	Name=Nc000669-1923;Alias=Nc000669;
Nc000670-1918	454/CeleraAssembler	genomic_DNA	1	1918	.	+	.	Name=Nc000670-1918;Alias=Nc000670;
Nc000671-1916	454/CeleraAssembler	genomic_DNA	1	1916	.	+	.	Name=Nc000671-1916;Alias=Nc000671;
Nc000672-1905	454/CeleraAssembler	genomic_DNA	1	1905	.	+	.	Name=Nc000672-1905;Alias=Nc000672;
Nc000673-1895	454/CeleraAssembler	genomic_DNA	1	1895	.	+	.	Name=Nc000673-1895;Alias=Nc000673;
Nc000674-1894	454/CeleraAssembler	genomic_DNA	1	1894	.	+	.	Name=Nc000674-1894;Alias=Nc000674;
Nc000675-1894	454/CeleraAssembler	genomic_DNA	1	1894	.	+	.	Name=Nc000675-1894;Alias=Nc000675;
Nc000676-1893	454/CeleraAssembler	genomic_DNA	1	1893	.	+	.	Name=Nc000676-1893;Alias=Nc000676;
Nc000677-1889	454/CeleraAssembler	genomic_DNA	1	1889	.	+	.	Name=Nc000677-1889;Alias=Nc000677;
Nc000678-1889	454/CeleraAssembler	genomic_DNA	1	1889	.	+	.	Name=Nc000678-1889;Alias=Nc000678;
Nc000679-1877	454/CeleraAssembler	genomic_DNA	1	1877	.	+	.	Name=Nc000679-1877;Alias=Nc000679;
Nc000680-1875	454/CeleraAssembler	genomic_DNA	1	1875	.	+	.	Name=Nc000680-1875;Alias=Nc000680;
Nc000681-1875	454/CeleraAssembler	genomic_DNA	1	1875	.	+	.	Name=Nc000681-1875;Alias=Nc000681;
Nc000682-1875	454/CeleraAssembler	genomic_DNA	1	1875	.	+	.	Name=Nc000682-1875;Alias=Nc000682;
Nc000683-1871	454/CeleraAssembler	genomic_DNA	1	1871	.	+	.	Name=Nc000683-1871;Alias=Nc000683;
Nc000684-1871	454/CeleraAssembler	genomic_DNA	1	1871	.	+	.	Name=Nc000684-1871;Alias=Nc000684;
Nc000685-1870	454/CeleraAssembler	genomic_DNA	1	1870	.	+	.	Name=Nc000685-1870;Alias=Nc000685;
Nc000686-1869	454/CeleraAssembler	genomic_DNA	1	1869	.	+	.	Name=Nc000686-1869;Alias=Nc000686;
Nc000687-1862	454/CeleraAssembler	genomic_DNA	1	1862	.	+	.	Name=Nc000687-1862;Alias=Nc000687;
Nc000688-1859	454/CeleraAssembler	genomic_DNA	1	1859	.	+	.	Name=Nc000688-1859;Alias=Nc000688;
Nc000689-1857	454/CeleraAssembler	genomic_DNA	1	1857	.	+	.	Name=Nc000689-1857;Alias=Nc000689;
Nc000690-1855	454/CeleraAssembler	genomic_DNA	1	1855	.	+	.	Name=Nc000690-1855;Alias=Nc000690;
Nc000691-1854	454/CeleraAssembler	genomic_DNA	1	1854	.	+	.	Name=Nc000691-1854;Alias=Nc000691;
Nc000692-1852	454/CeleraAssembler	genomic_DNA	1	1852	.	+	.	Name=Nc000692-1852;Alias=Nc000692;
Nc000693-1843	454/CeleraAssembler	genomic_DNA	1	1843	.	+	.	Name=Nc000693-1843;Alias=Nc000693;
Nc000694-1842	454/CeleraAssembler	genomic_DNA	1	1842	.	+	.	Name=Nc000694-1842;Alias=Nc000694;
Nc000695-1841	454/CeleraAssembler	genomic_DNA	1	1841	.	+	.	Name=Nc000695-1841;Alias=Nc000695;
Nc000696-1838	454/CeleraAssembler	genomic_DNA	1	1838	.	+	.	Name=Nc000696-1838;Alias=Nc000696;
Nc000697-1836	454/CeleraAssembler	genomic_DNA	1	1836	.	+	.	Name=Nc000697-1836;Alias=Nc000697;
Nc000698-1828	454/CeleraAssembler	genomic_DNA	1	1828	.	+	.	Name=Nc000698-1828;Alias=Nc000698;
Nc000699-1828	454/CeleraAssembler	genomic_DNA	1	1828	.	+	.	Name=Nc000699-1828;Alias=Nc000699;
Nc000700-1828	454/CeleraAssembler	genomic_DNA	1	1828	.	+	.	Name=Nc000700-1828;Alias=Nc000700;
Nc000701-1824	454/CeleraAssembler	genomic_DNA	1	1824	.	+	.	Name=Nc000701-1824;Alias=Nc000701;
Nc000702-1819	454/CeleraAssembler	genomic_DNA	1	1819	.	+	.	Name=Nc000702-1819;Alias=Nc000702;
Nc000703-1818	454/CeleraAssembler	genomic_DNA	1	1818	.	+	.	Name=Nc000703-1818;Alias=Nc000703;
Nc000704-1815	454/CeleraAssembler	genomic_DNA	1	1815	.	+	.	Name=Nc000704-1815;Alias=Nc000704;
Nc000705-1815	454/CeleraAssembler	genomic_DNA	1	1815	.	+	.	Name=Nc000705-1815;Alias=Nc000705;
Nc000706-1810	454/CeleraAssembler	genomic_DNA	1	1810	.	+	.	Name=Nc000706-1810;Alias=Nc000706;
Nc000707-1809	454/CeleraAssembler	genomic_DNA	1	1809	.	+	.	Name=Nc000707-1809;Alias=Nc000707;
Nc000708-1807	454/CeleraAssembler	genomic_DNA	1	1807	.	+	.	Name=Nc000708-1807;Alias=Nc000708;
Nc000709-1805	454/CeleraAssembler	genomic_DNA	1	1805	.	+	.	Name=Nc000709-1805;Alias=Nc000709;
Nc000710-1804	454/CeleraAssembler	genomic_DNA	1	1804	.	+	.	Name=Nc000710-1804;Alias=Nc000710;
Nc000711-1804	454/CeleraAssembler	genomic_DNA	1	1804	.	+	.	Name=Nc000711-1804;Alias=Nc000711;
Nc000712-1803	454/CeleraAssembler	genomic_DNA	1	1803	.	+	.	Name=Nc000712-1803;Alias=Nc000712;
Nc000713-1798	454/CeleraAssembler	genomic_DNA	1	1798	.	+	.	Name=Nc000713-1798;Alias=Nc000713;
Nc000714-1796	454/CeleraAssembler	genomic_DNA	1	1796	.	+	.	Name=Nc000714-1796;Alias=Nc000714;
Nc000715-1792	454/CeleraAssembler	genomic_DNA	1	1792	.	+	.	Name=Nc000715-1792;Alias=Nc000715;
Nc000716-1788	454/CeleraAssembler	genomic_DNA	1	1788	.	+	.	Name=Nc000716-1788;Alias=Nc000716;
Nc000717-1783	454/CeleraAssembler	genomic_DNA	1	1783	.	+	.	Name=Nc000717-1783;Alias=Nc000717;
Nc000718-1777	454/CeleraAssembler	genomic_DNA	1	1777	.	+	.	Name=Nc000718-1777;Alias=Nc000718;
Nc000719-1774	454/CeleraAssembler	genomic_DNA	1	1774	.	+	.	Name=Nc000719-1774;Alias=Nc000719;
Nc000720-1772	454/CeleraAssembler	genomic_DNA	1	1772	.	+	.	Name=Nc000720-1772;Alias=Nc000720;
Nc000721-1769	454/CeleraAssembler	genomic_DNA	1	1769	.	+	.	Name=Nc000721-1769;Alias=Nc000721;
Nc000722-1765	454/CeleraAssembler	genomic_DNA	1	1765	.	+	.	Name=Nc000722-1765;Alias=Nc000722;
Nc000723-1763	454/CeleraAssembler	genomic_DNA	1	1763	.	+	.	Name=Nc000723-1763;Alias=Nc000723;
Nc000724-1761	454/CeleraAssembler	genomic_DNA	1	1761	.	+	.	Name=Nc000724-1761;Alias=Nc000724;
Nc000725-1757	454/CeleraAssembler	genomic_DNA	1	1757	.	+	.	Name=Nc000725-1757;Alias=Nc000725;
Nc000726-1749	454/CeleraAssembler	genomic_DNA	1	1749	.	+	.	Name=Nc000726-1749;Alias=Nc000726;
Nc000727-1741	454/CeleraAssembler	genomic_DNA	1	1741	.	+	.	Name=Nc000727-1741;Alias=Nc000727;
Nc000728-1738	454/CeleraAssembler	genomic_DNA	1	1738	.	+	.	Name=Nc000728-1738;Alias=Nc000728;
Nc000729-1737	454/CeleraAssembler	genomic_DNA	1	1737	.	+	.	Name=Nc000729-1737;Alias=Nc000729;
Nc000730-1729	454/CeleraAssembler	genomic_DNA	1	1729	.	+	.	Name=Nc000730-1729;Alias=Nc000730;
Nc000731-1728	454/CeleraAssembler	genomic_DNA	1	1728	.	+	.	Name=Nc000731-1728;Alias=Nc000731;
Nc000732-1728	454/CeleraAssembler	genomic_DNA	1	1728	.	+	.	Name=Nc000732-1728;Alias=Nc000732;
Nc000733-1727	454/CeleraAssembler	genomic_DNA	1	1727	.	+	.	Name=Nc000733-1727;Alias=Nc000733;
Nc000734-1720	454/CeleraAssembler	genomic_DNA	1	1720	.	+	.	Name=Nc000734-1720;Alias=Nc000734;
Nc000735-1710	454/CeleraAssembler	genomic_DNA	1	1710	.	+	.	Name=Nc000735-1710;Alias=Nc000735;
Nc000736-1704	454/CeleraAssembler	genomic_DNA	1	1704	.	+	.	Name=Nc000736-1704;Alias=Nc000736;
Nc000737-1703	454/CeleraAssembler	genomic_DNA	1	1703	.	+	.	Name=Nc000737-1703;Alias=Nc000737;
Nc000738-1697	454/CeleraAssembler	genomic_DNA	1	1697	.	+	.	Name=Nc000738-1697;Alias=Nc000738;
Nc000739-1697	454/CeleraAssembler	genomic_DNA	1	1697	.	+	.	Name=Nc000739-1697;Alias=Nc000739;
Nc000740-1695	454/CeleraAssembler	genomic_DNA	1	1695	.	+	.	Name=Nc000740-1695;Alias=Nc000740;
Nc000741-1692	454/CeleraAssembler	genomic_DNA	1	1692	.	+	.	Name=Nc000741-1692;Alias=Nc000741;
Nc000742-1683	454/CeleraAssembler	genomic_DNA	1	1683	.	+	.	Name=Nc000742-1683;Alias=Nc000742;
Nc000743-1672	454/CeleraAssembler	genomic_DNA	1	1672	.	+	.	Name=Nc000743-1672;Alias=Nc000743;
Nc000744-1672	454/CeleraAssembler	genomic_DNA	1	1672	.	+	.	Name=Nc000744-1672;Alias=Nc000744;
Nc000745-1670	454/CeleraAssembler	genomic_DNA	1	1670	.	+	.	Name=Nc000745-1670;Alias=Nc000745;
Nc000746-1664	454/CeleraAssembler	genomic_DNA	1	1664	.	+	.	Name=Nc000746-1664;Alias=Nc000746;
Nc000747-1662	454/CeleraAssembler	genomic_DNA	1	1662	.	+	.	Name=Nc000747-1662;Alias=Nc000747;
Nc000748-1657	454/CeleraAssembler	genomic_DNA	1	1657	.	+	.	Name=Nc000748-1657;Alias=Nc000748;
Nc000749-1656	454/CeleraAssembler	genomic_DNA	1	1656	.	+	.	Name=Nc000749-1656;Alias=Nc000749;
Nc000750-1654	454/CeleraAssembler	genomic_DNA	1	1654	.	+	.	Name=Nc000750-1654;Alias=Nc000750;
Nc000751-1653	454/CeleraAssembler	genomic_DNA	1	1653	.	+	.	Name=Nc000751-1653;Alias=Nc000751;
Nc000752-1652	454/CeleraAssembler	genomic_DNA	1	1652	.	+	.	Name=Nc000752-1652;Alias=Nc000752;
Nc000753-1645	454/CeleraAssembler	genomic_DNA	1	1645	.	+	.	Name=Nc000753-1645;Alias=Nc000753;
Nc000754-1645	454/CeleraAssembler	genomic_DNA	1	1645	.	+	.	Name=Nc000754-1645;Alias=Nc000754;
Nc000755-1644	454/CeleraAssembler	genomic_DNA	1	1644	.	+	.	Name=Nc000755-1644;Alias=Nc000755;
Nc000756-1641	454/CeleraAssembler	genomic_DNA	1	1641	.	+	.	Name=Nc000756-1641;Alias=Nc000756;
Nc000757-1640	454/CeleraAssembler	genomic_DNA	1	1640	.	+	.	Name=Nc000757-1640;Alias=Nc000757;
Nc000758-1639	454/CeleraAssembler	genomic_DNA	1	1639	.	+	.	Name=Nc000758-1639;Alias=Nc000758;
Nc000759-1636	454/CeleraAssembler	genomic_DNA	1	1636	.	+	.	Name=Nc000759-1636;Alias=Nc000759;
Nc000760-1636	454/CeleraAssembler	genomic_DNA	1	1636	.	+	.	Name=Nc000760-1636;Alias=Nc000760;
Nc000761-1635	454/CeleraAssembler	genomic_DNA	1	1635	.	+	.	Name=Nc000761-1635;Alias=Nc000761;
Nc000762-1628	454/CeleraAssembler	genomic_DNA	1	1628	.	+	.	Name=Nc000762-1628;Alias=Nc000762;
Nc000763-1626	454/CeleraAssembler	genomic_DNA	1	1626	.	+	.	Name=Nc000763-1626;Alias=Nc000763;
Nc000764-1625	454/CeleraAssembler	genomic_DNA	1	1625	.	+	.	Name=Nc000764-1625;Alias=Nc000764;
Nc000765-1624	454/CeleraAssembler	genomic_DNA	1	1624	.	+	.	Name=Nc000765-1624;Alias=Nc000765;
Nc000766-1622	454/CeleraAssembler	genomic_DNA	1	1622	.	+	.	Name=Nc000766-1622;Alias=Nc000766;
Nc000767-1621	454/CeleraAssembler	genomic_DNA	1	1621	.	+	.	Name=Nc000767-1621;Alias=Nc000767;
Nc000768-1620	454/CeleraAssembler	genomic_DNA	1	1620	.	+	.	Name=Nc000768-1620;Alias=Nc000768;
Nc000769-1611	454/CeleraAssembler	genomic_DNA	1	1611	.	+	.	Name=Nc000769-1611;Alias=Nc000769;
Nc000770-1609	454/CeleraAssembler	genomic_DNA	1	1609	.	+	.	Name=Nc000770-1609;Alias=Nc000770;
Nc000771-1602	454/CeleraAssembler	genomic_DNA	1	1602	.	+	.	Name=Nc000771-1602;Alias=Nc000771;
Nc000772-1601	454/CeleraAssembler	genomic_DNA	1	1601	.	+	.	Name=Nc000772-1601;Alias=Nc000772;
Nc000773-1599	454/CeleraAssembler	genomic_DNA	1	1599	.	+	.	Name=Nc000773-1599;Alias=Nc000773;
Nc000774-1597	454/CeleraAssembler	genomic_DNA	1	1597	.	+	.	Name=Nc000774-1597;Alias=Nc000774;
Nc000775-1595	454/CeleraAssembler	genomic_DNA	1	1595	.	+	.	Name=Nc000775-1595;Alias=Nc000775;
Nc000776-1595	454/CeleraAssembler	genomic_DNA	1	1595	.	+	.	Name=Nc000776-1595;Alias=Nc000776;
Nc000777-1589	454/CeleraAssembler	genomic_DNA	1	1589	.	+	.	Name=Nc000777-1589;Alias=Nc000777;
Nc000778-1588	454/CeleraAssembler	genomic_DNA	1	1588	.	+	.	Name=Nc000778-1588;Alias=Nc000778;
Nc000779-1584	454/CeleraAssembler	genomic_DNA	1	1584	.	+	.	Name=Nc000779-1584;Alias=Nc000779;
Nc000780-1580	454/CeleraAssembler	genomic_DNA	1	1580	.	+	.	Name=Nc000780-1580;Alias=Nc000780;
Nc000781-1574	454/CeleraAssembler	genomic_DNA	1	1574	.	+	.	Name=Nc000781-1574;Alias=Nc000781;
Nc000782-1574	454/CeleraAssembler	genomic_DNA	1	1574	.	+	.	Name=Nc000782-1574;Alias=Nc000782;
Nc000783-1573	454/CeleraAssembler	genomic_DNA	1	1573	.	+	.	Name=Nc000783-1573;Alias=Nc000783;
Nc000784-1573	454/CeleraAssembler	genomic_DNA	1	1573	.	+	.	Name=Nc000784-1573;Alias=Nc000784;
Nc000785-1572	454/CeleraAssembler	genomic_DNA	1	1572	.	+	.	Name=Nc000785-1572;Alias=Nc000785;
Nc000786-1571	454/CeleraAssembler	genomic_DNA	1	1571	.	+	.	Name=Nc000786-1571;Alias=Nc000786;
Nc000787-1568	454/CeleraAssembler	genomic_DNA	1	1568	.	+	.	Name=Nc000787-1568;Alias=Nc000787;
Nc000788-1567	454/CeleraAssembler	genomic_DNA	1	1567	.	+	.	Name=Nc000788-1567;Alias=Nc000788;
Nc000789-1567	454/CeleraAssembler	genomic_DNA	1	1567	.	+	.	Name=Nc000789-1567;Alias=Nc000789;
Nc000790-1563	454/CeleraAssembler	genomic_DNA	1	1563	.	+	.	Name=Nc000790-1563;Alias=Nc000790;
Nc000791-1561	454/CeleraAssembler	genomic_DNA	1	1561	.	+	.	Name=Nc000791-1561;Alias=Nc000791;
Nc000792-1559	454/CeleraAssembler	genomic_DNA	1	1559	.	+	.	Name=Nc000792-1559;Alias=Nc000792;
Nc000793-1557	454/CeleraAssembler	genomic_DNA	1	1557	.	+	.	Name=Nc000793-1557;Alias=Nc000793;
Nc000794-1556	454/CeleraAssembler	genomic_DNA	1	1556	.	+	.	Name=Nc000794-1556;Alias=Nc000794;
Nc000795-1555	454/CeleraAssembler	genomic_DNA	1	1555	.	+	.	Name=Nc000795-1555;Alias=Nc000795;
Nc000796-1555	454/CeleraAssembler	genomic_DNA	1	1555	.	+	.	Name=Nc000796-1555;Alias=Nc000796;
Nc000797-1551	454/CeleraAssembler	genomic_DNA	1	1551	.	+	.	Name=Nc000797-1551;Alias=Nc000797;
Nc000798-1546	454/CeleraAssembler	genomic_DNA	1	1546	.	+	.	Name=Nc000798-1546;Alias=Nc000798;
Nc000799-1544	454/CeleraAssembler	genomic_DNA	1	1544	.	+	.	Name=Nc000799-1544;Alias=Nc000799;
Nc000800-1542	454/CeleraAssembler	genomic_DNA	1	1542	.	+	.	Name=Nc000800-1542;Alias=Nc000800;
Nc000801-1541	454/CeleraAssembler	genomic_DNA	1	1541	.	+	.	Name=Nc000801-1541;Alias=Nc000801;
Nc000802-1541	454/CeleraAssembler	genomic_DNA	1	1541	.	+	.	Name=Nc000802-1541;Alias=Nc000802;
Nc000803-1540	454/CeleraAssembler	genomic_DNA	1	1540	.	+	.	Name=Nc000803-1540;Alias=Nc000803;
Nc000804-1538	454/CeleraAssembler	genomic_DNA	1	1538	.	+	.	Name=Nc000804-1538;Alias=Nc000804;
Nc000805-1523	454/CeleraAssembler	genomic_DNA	1	1523	.	+	.	Name=Nc000805-1523;Alias=Nc000805;
Nc000806-1520	454/CeleraAssembler	genomic_DNA	1	1520	.	+	.	Name=Nc000806-1520;Alias=Nc000806;
Nc000807-1519	454/CeleraAssembler	genomic_DNA	1	1519	.	+	.	Name=Nc000807-1519;Alias=Nc000807;
Nc000808-1519	454/CeleraAssembler	genomic_DNA	1	1519	.	+	.	Name=Nc000808-1519;Alias=Nc000808;
Nc000809-1513	454/CeleraAssembler	genomic_DNA	1	1513	.	+	.	Name=Nc000809-1513;Alias=Nc000809;
Nc000810-1512	454/CeleraAssembler	genomic_DNA	1	1512	.	+	.	Name=Nc000810-1512;Alias=Nc000810;
Nc000811-1512	454/CeleraAssembler	genomic_DNA	1	1512	.	+	.	Name=Nc000811-1512;Alias=Nc000811;
Nc000812-1511	454/CeleraAssembler	genomic_DNA	1	1511	.	+	.	Name=Nc000812-1511;Alias=Nc000812;
Nc000813-1507	454/CeleraAssembler	genomic_DNA	1	1507	.	+	.	Name=Nc000813-1507;Alias=Nc000813;
Nc000814-1504	454/CeleraAssembler	genomic_DNA	1	1504	.	+	.	Name=Nc000814-1504;Alias=Nc000814;
Nc000815-1504	454/CeleraAssembler	genomic_DNA	1	1504	.	+	.	Name=Nc000815-1504;Alias=Nc000815;
Nc000816-1501	454/CeleraAssembler	genomic_DNA	1	1501	.	+	.	Name=Nc000816-1501;Alias=Nc000816;
Nc000817-1500	454/CeleraAssembler	genomic_DNA	1	1500	.	+	.	Name=Nc000817-1500;Alias=Nc000817;
Nc000818-1499	454/CeleraAssembler	genomic_DNA	1	1499	.	+	.	Name=Nc000818-1499;Alias=Nc000818;
Nc000819-1499	454/CeleraAssembler	genomic_DNA	1	1499	.	+	.	Name=Nc000819-1499;Alias=Nc000819;
Nc000820-1498	454/CeleraAssembler	genomic_DNA	1	1498	.	+	.	Name=Nc000820-1498;Alias=Nc000820;
Nc000821-1494	454/CeleraAssembler	genomic_DNA	1	1494	.	+	.	Name=Nc000821-1494;Alias=Nc000821;
Nc000822-1494	454/CeleraAssembler	genomic_DNA	1	1494	.	+	.	Name=Nc000822-1494;Alias=Nc000822;
Nc000823-1493	454/CeleraAssembler	genomic_DNA	1	1493	.	+	.	Name=Nc000823-1493;Alias=Nc000823;
Nc000824-1491	454/CeleraAssembler	genomic_DNA	1	1491	.	+	.	Name=Nc000824-1491;Alias=Nc000824;
Nc000825-1488	454/CeleraAssembler	genomic_DNA	1	1488	.	+	.	Name=Nc000825-1488;Alias=Nc000825;
Nc000826-1486	454/CeleraAssembler	genomic_DNA	1	1486	.	+	.	Name=Nc000826-1486;Alias=Nc000826;
Nc000827-1477	454/CeleraAssembler	genomic_DNA	1	1477	.	+	.	Name=Nc000827-1477;Alias=Nc000827;
Nc000828-1476	454/CeleraAssembler	genomic_DNA	1	1476	.	+	.	Name=Nc000828-1476;Alias=Nc000828;
Nc000829-1474	454/CeleraAssembler	genomic_DNA	1	1474	.	+	.	Name=Nc000829-1474;Alias=Nc000829;
Nc000830-1472	454/CeleraAssembler	genomic_DNA	1	1472	.	+	.	Name=Nc000830-1472;Alias=Nc000830;
Nc000831-1472	454/CeleraAssembler	genomic_DNA	1	1472	.	+	.	Name=Nc000831-1472;Alias=Nc000831;
Nc000832-1457	454/CeleraAssembler	genomic_DNA	1	1457	.	+	.	Name=Nc000832-1457;Alias=Nc000832;
Nc000833-1456	454/CeleraAssembler	genomic_DNA	1	1456	.	+	.	Name=Nc000833-1456;Alias=Nc000833;
Nc000834-1453	454/CeleraAssembler	genomic_DNA	1	1453	.	+	.	Name=Nc000834-1453;Alias=Nc000834;
Nc000835-1450	454/CeleraAssembler	genomic_DNA	1	1450	.	+	.	Name=Nc000835-1450;Alias=Nc000835;
Nc000836-1447	454/CeleraAssembler	genomic_DNA	1	1447	.	+	.	Name=Nc000836-1447;Alias=Nc000836;
Nc000837-1441	454/CeleraAssembler	genomic_DNA	1	1441	.	+	.	Name=Nc000837-1441;Alias=Nc000837;
Nc000838-1440	454/CeleraAssembler	genomic_DNA	1	1440	.	+	.	Name=Nc000838-1440;Alias=Nc000838;
Nc000839-1437	454/CeleraAssembler	genomic_DNA	1	1437	.	+	.	Name=Nc000839-1437;Alias=Nc000839;
Nc000840-1436	454/CeleraAssembler	genomic_DNA	1	1436	.	+	.	Name=Nc000840-1436;Alias=Nc000840;
Nc000841-1436	454/CeleraAssembler	genomic_DNA	1	1436	.	+	.	Name=Nc000841-1436;Alias=Nc000841;
Nc000842-1436	454/CeleraAssembler	genomic_DNA	1	1436	.	+	.	Name=Nc000842-1436;Alias=Nc000842;
Nc000843-1435	454/CeleraAssembler	genomic_DNA	1	1435	.	+	.	Name=Nc000843-1435;Alias=Nc000843;
Nc000844-1435	454/CeleraAssembler	genomic_DNA	1	1435	.	+	.	Name=Nc000844-1435;Alias=Nc000844;
Nc000845-1435	454/CeleraAssembler	genomic_DNA	1	1435	.	+	.	Name=Nc000845-1435;Alias=Nc000845;
Nc000846-1435	454/CeleraAssembler	genomic_DNA	1	1435	.	+	.	Name=Nc000846-1435;Alias=Nc000846;
Nc000847-1433	454/CeleraAssembler	genomic_DNA	1	1433	.	+	.	Name=Nc000847-1433;Alias=Nc000847;
Nc000848-1432	454/CeleraAssembler	genomic_DNA	1	1432	.	+	.	Name=Nc000848-1432;Alias=Nc000848;
Nc000849-1428	454/CeleraAssembler	genomic_DNA	1	1428	.	+	.	Name=Nc000849-1428;Alias=Nc000849;
Nc000850-1426	454/CeleraAssembler	genomic_DNA	1	1426	.	+	.	Name=Nc000850-1426;Alias=Nc000850;
Nc000851-1425	454/CeleraAssembler	genomic_DNA	1	1425	.	+	.	Name=Nc000851-1425;Alias=Nc000851;
Nc000852-1421	454/CeleraAssembler	genomic_DNA	1	1421	.	+	.	Name=Nc000852-1421;Alias=Nc000852;
Nc000853-1421	454/CeleraAssembler	genomic_DNA	1	1421	.	+	.	Name=Nc000853-1421;Alias=Nc000853;
Nc000854-1418	454/CeleraAssembler	genomic_DNA	1	1418	.	+	.	Name=Nc000854-1418;Alias=Nc000854;
Nc000855-1418	454/CeleraAssembler	genomic_DNA	1	1418	.	+	.	Name=Nc000855-1418;Alias=Nc000855;
Nc000856-1415	454/CeleraAssembler	genomic_DNA	1	1415	.	+	.	Name=Nc000856-1415;Alias=Nc000856;
Nc000857-1415	454/CeleraAssembler	genomic_DNA	1	1415	.	+	.	Name=Nc000857-1415;Alias=Nc000857;
Nc000858-1414	454/CeleraAssembler	genomic_DNA	1	1414	.	+	.	Name=Nc000858-1414;Alias=Nc000858;
Nc000859-1413	454/CeleraAssembler	genomic_DNA	1	1413	.	+	.	Name=Nc000859-1413;Alias=Nc000859;
Nc000860-1411	454/CeleraAssembler	genomic_DNA	1	1411	.	+	.	Name=Nc000860-1411;Alias=Nc000860;
Nc000861-1409	454/CeleraAssembler	genomic_DNA	1	1409	.	+	.	Name=Nc000861-1409;Alias=Nc000861;
Nc000862-1408	454/CeleraAssembler	genomic_DNA	1	1408	.	+	.	Name=Nc000862-1408;Alias=Nc000862;
Nc000863-1407	454/CeleraAssembler	genomic_DNA	1	1407	.	+	.	Name=Nc000863-1407;Alias=Nc000863;
Nc000864-1406	454/CeleraAssembler	genomic_DNA	1	1406	.	+	.	Name=Nc000864-1406;Alias=Nc000864;
Nc000865-1403	454/CeleraAssembler	genomic_DNA	1	1403	.	+	.	Name=Nc000865-1403;Alias=Nc000865;
Nc000866-1403	454/CeleraAssembler	genomic_DNA	1	1403	.	+	.	Name=Nc000866-1403;Alias=Nc000866;
Nc000867-1396	454/CeleraAssembler	genomic_DNA	1	1396	.	+	.	Name=Nc000867-1396;Alias=Nc000867;
Nc000868-1396	454/CeleraAssembler	genomic_DNA	1	1396	.	+	.	Name=Nc000868-1396;Alias=Nc000868;
Nc000869-1394	454/CeleraAssembler	genomic_DNA	1	1394	.	+	.	Name=Nc000869-1394;Alias=Nc000869;
Nc000870-1394	454/CeleraAssembler	genomic_DNA	1	1394	.	+	.	Name=Nc000870-1394;Alias=Nc000870;
Nc000871-1392	454/CeleraAssembler	genomic_DNA	1	1392	.	+	.	Name=Nc000871-1392;Alias=Nc000871;
Nc000872-1391	454/CeleraAssembler	genomic_DNA	1	1391	.	+	.	Name=Nc000872-1391;Alias=Nc000872;
Nc000873-1389	454/CeleraAssembler	genomic_DNA	1	1389	.	+	.	Name=Nc000873-1389;Alias=Nc000873;
Nc000874-1388	454/CeleraAssembler	genomic_DNA	1	1388	.	+	.	Name=Nc000874-1388;Alias=Nc000874;
Nc000875-1386	454/CeleraAssembler	genomic_DNA	1	1386	.	+	.	Name=Nc000875-1386;Alias=Nc000875;
Nc000876-1384	454/CeleraAssembler	genomic_DNA	1	1384	.	+	.	Name=Nc000876-1384;Alias=Nc000876;
Nc000877-1381	454/CeleraAssembler	genomic_DNA	1	1381	.	+	.	Name=Nc000877-1381;Alias=Nc000877;
Nc000878-1381	454/CeleraAssembler	genomic_DNA	1	1381	.	+	.	Name=Nc000878-1381;Alias=Nc000878;
Nc000879-1381	454/CeleraAssembler	genomic_DNA	1	1381	.	+	.	Name=Nc000879-1381;Alias=Nc000879;
Nc000880-1381	454/CeleraAssembler	genomic_DNA	1	1381	.	+	.	Name=Nc000880-1381;Alias=Nc000880;
Nc000881-1379	454/CeleraAssembler	genomic_DNA	1	1379	.	+	.	Name=Nc000881-1379;Alias=Nc000881;
Nc000882-1379	454/CeleraAssembler	genomic_DNA	1	1379	.	+	.	Name=Nc000882-1379;Alias=Nc000882;
Nc000883-1378	454/CeleraAssembler	genomic_DNA	1	1378	.	+	.	Name=Nc000883-1378;Alias=Nc000883;
Nc000884-1377	454/CeleraAssembler	genomic_DNA	1	1377	.	+	.	Name=Nc000884-1377;Alias=Nc000884;
Nc000885-1374	454/CeleraAssembler	genomic_DNA	1	1374	.	+	.	Name=Nc000885-1374;Alias=Nc000885;
Nc000886-1372	454/CeleraAssembler	genomic_DNA	1	1372	.	+	.	Name=Nc000886-1372;Alias=Nc000886;
Nc000887-1372	454/CeleraAssembler	genomic_DNA	1	1372	.	+	.	Name=Nc000887-1372;Alias=Nc000887;
Nc000888-1371	454/CeleraAssembler	genomic_DNA	1	1371	.	+	.	Name=Nc000888-1371;Alias=Nc000888;
Nc000889-1370	454/CeleraAssembler	genomic_DNA	1	1370	.	+	.	Name=Nc000889-1370;Alias=Nc000889;
Nc000890-1370	454/CeleraAssembler	genomic_DNA	1	1370	.	+	.	Name=Nc000890-1370;Alias=Nc000890;
Nc000891-1369	454/CeleraAssembler	genomic_DNA	1	1369	.	+	.	Name=Nc000891-1369;Alias=Nc000891;
Nc000892-1368	454/CeleraAssembler	genomic_DNA	1	1368	.	+	.	Name=Nc000892-1368;Alias=Nc000892;
Nc000893-1367	454/CeleraAssembler	genomic_DNA	1	1367	.	+	.	Name=Nc000893-1367;Alias=Nc000893;
Nc000894-1363	454/CeleraAssembler	genomic_DNA	1	1363	.	+	.	Name=Nc000894-1363;Alias=Nc000894;
Nc000895-1363	454/CeleraAssembler	genomic_DNA	1	1363	.	+	.	Name=Nc000895-1363;Alias=Nc000895;
Nc000896-1352	454/CeleraAssembler	genomic_DNA	1	1352	.	+	.	Name=Nc000896-1352;Alias=Nc000896;
Nc000897-1351	454/CeleraAssembler	genomic_DNA	1	1351	.	+	.	Name=Nc000897-1351;Alias=Nc000897;
Nc000898-1351	454/CeleraAssembler	genomic_DNA	1	1351	.	+	.	Name=Nc000898-1351;Alias=Nc000898;
Nc000899-1343	454/CeleraAssembler	genomic_DNA	1	1343	.	+	.	Name=Nc000899-1343;Alias=Nc000899;
Nc000900-1340	454/CeleraAssembler	genomic_DNA	1	1340	.	+	.	Name=Nc000900-1340;Alias=Nc000900;
Nc000901-1340	454/CeleraAssembler	genomic_DNA	1	1340	.	+	.	Name=Nc000901-1340;Alias=Nc000901;
Nc000902-1336	454/CeleraAssembler	genomic_DNA	1	1336	.	+	.	Name=Nc000902-1336;Alias=Nc000902;
Nc000903-1336	454/CeleraAssembler	genomic_DNA	1	1336	.	+	.	Name=Nc000903-1336;Alias=Nc000903;
Nc000904-1336	454/CeleraAssembler	genomic_DNA	1	1336	.	+	.	Name=Nc000904-1336;Alias=Nc000904;
Nc000905-1336	454/CeleraAssembler	genomic_DNA	1	1336	.	+	.	Name=Nc000905-1336;Alias=Nc000905;
Nc000906-1332	454/CeleraAssembler	genomic_DNA	1	1332	.	+	.	Name=Nc000906-1332;Alias=Nc000906;
Nc000907-1332	454/CeleraAssembler	genomic_DNA	1	1332	.	+	.	Name=Nc000907-1332;Alias=Nc000907;
Nc000908-1331	454/CeleraAssembler	genomic_DNA	1	1331	.	+	.	Name=Nc000908-1331;Alias=Nc000908;
Nc000909-1328	454/CeleraAssembler	genomic_DNA	1	1328	.	+	.	Name=Nc000909-1328;Alias=Nc000909;
Nc000910-1327	454/CeleraAssembler	genomic_DNA	1	1327	.	+	.	Name=Nc000910-1327;Alias=Nc000910;
Nc000911-1324	454/CeleraAssembler	genomic_DNA	1	1324	.	+	.	Name=Nc000911-1324;Alias=Nc000911;
Nc000912-1323	454/CeleraAssembler	genomic_DNA	1	1323	.	+	.	Name=Nc000912-1323;Alias=Nc000912;
Nc000913-1323	454/CeleraAssembler	genomic_DNA	1	1323	.	+	.	Name=Nc000913-1323;Alias=Nc000913;
Nc000914-1320	454/CeleraAssembler	genomic_DNA	1	1320	.	+	.	Name=Nc000914-1320;Alias=Nc000914;
Nc000915-1320	454/CeleraAssembler	genomic_DNA	1	1320	.	+	.	Name=Nc000915-1320;Alias=Nc000915;
Nc000916-1316	454/CeleraAssembler	genomic_DNA	1	1316	.	+	.	Name=Nc000916-1316;Alias=Nc000916;
Nc000917-1316	454/CeleraAssembler	genomic_DNA	1	1316	.	+	.	Name=Nc000917-1316;Alias=Nc000917;
Nc000918-1313	454/CeleraAssembler	genomic_DNA	1	1313	.	+	.	Name=Nc000918-1313;Alias=Nc000918;
Nc000919-1312	454/CeleraAssembler	genomic_DNA	1	1312	.	+	.	Name=Nc000919-1312;Alias=Nc000919;
Nc000920-1310	454/CeleraAssembler	genomic_DNA	1	1310	.	+	.	Name=Nc000920-1310;Alias=Nc000920;
Nc000921-1309	454/CeleraAssembler	genomic_DNA	1	1309	.	+	.	Name=Nc000921-1309;Alias=Nc000921;
Nc000922-1309	454/CeleraAssembler	genomic_DNA	1	1309	.	+	.	Name=Nc000922-1309;Alias=Nc000922;
Nc000923-1307	454/CeleraAssembler	genomic_DNA	1	1307	.	+	.	Name=Nc000923-1307;Alias=Nc000923;
Nc000924-1306	454/CeleraAssembler	genomic_DNA	1	1306	.	+	.	Name=Nc000924-1306;Alias=Nc000924;
Nc000925-1306	454/CeleraAssembler	genomic_DNA	1	1306	.	+	.	Name=Nc000925-1306;Alias=Nc000925;
Nc000926-1300	454/CeleraAssembler	genomic_DNA	1	1300	.	+	.	Name=Nc000926-1300;Alias=Nc000926;
Nc000927-1294	454/CeleraAssembler	genomic_DNA	1	1294	.	+	.	Name=Nc000927-1294;Alias=Nc000927;
Nc000928-1294	454/CeleraAssembler	genomic_DNA	1	1294	.	+	.	Name=Nc000928-1294;Alias=Nc000928;
Nc000929-1294	454/CeleraAssembler	genomic_DNA	1	1294	.	+	.	Name=Nc000929-1294;Alias=Nc000929;
Nc000930-1293	454/CeleraAssembler	genomic_DNA	1	1293	.	+	.	Name=Nc000930-1293;Alias=Nc000930;
Nc000931-1291	454/CeleraAssembler	genomic_DNA	1	1291	.	+	.	Name=Nc000931-1291;Alias=Nc000931;
Nc000932-1291	454/CeleraAssembler	genomic_DNA	1	1291	.	+	.	Name=Nc000932-1291;Alias=Nc000932;
Nc000933-1291	454/CeleraAssembler	genomic_DNA	1	1291	.	+	.	Name=Nc000933-1291;Alias=Nc000933;
Nc000934-1290	454/CeleraAssembler	genomic_DNA	1	1290	.	+	.	Name=Nc000934-1290;Alias=Nc000934;
Nc000935-1287	454/CeleraAssembler	genomic_DNA	1	1287	.	+	.	Name=Nc000935-1287;Alias=Nc000935;
Nc000936-1286	454/CeleraAssembler	genomic_DNA	1	1286	.	+	.	Name=Nc000936-1286;Alias=Nc000936;
Nc000937-1285	454/CeleraAssembler	genomic_DNA	1	1285	.	+	.	Name=Nc000937-1285;Alias=Nc000937;
Nc000938-1285	454/CeleraAssembler	genomic_DNA	1	1285	.	+	.	Name=Nc000938-1285;Alias=Nc000938;
Nc000939-1282	454/CeleraAssembler	genomic_DNA	1	1282	.	+	.	Name=Nc000939-1282;Alias=Nc000939;
Nc000940-1279	454/CeleraAssembler	genomic_DNA	1	1279	.	+	.	Name=Nc000940-1279;Alias=Nc000940;
Nc000941-1278	454/CeleraAssembler	genomic_DNA	1	1278	.	+	.	Name=Nc000941-1278;Alias=Nc000941;
Nc000942-1278	454/CeleraAssembler	genomic_DNA	1	1278	.	+	.	Name=Nc000942-1278;Alias=Nc000942;
Nc000943-1278	454/CeleraAssembler	genomic_DNA	1	1278	.	+	.	Name=Nc000943-1278;Alias=Nc000943;
Nc000944-1274	454/CeleraAssembler	genomic_DNA	1	1274	.	+	.	Name=Nc000944-1274;Alias=Nc000944;
Nc000945-1273	454/CeleraAssembler	genomic_DNA	1	1273	.	+	.	Name=Nc000945-1273;Alias=Nc000945;
Nc000946-1273	454/CeleraAssembler	genomic_DNA	1	1273	.	+	.	Name=Nc000946-1273;Alias=Nc000946;
Nc000947-1270	454/CeleraAssembler	genomic_DNA	1	1270	.	+	.	Name=Nc000947-1270;Alias=Nc000947;
Nc000948-1270	454/CeleraAssembler	genomic_DNA	1	1270	.	+	.	Name=Nc000948-1270;Alias=Nc000948;
Nc000949-1268	454/CeleraAssembler	genomic_DNA	1	1268	.	+	.	Name=Nc000949-1268;Alias=Nc000949;
Nc000950-1267	454/CeleraAssembler	genomic_DNA	1	1267	.	+	.	Name=Nc000950-1267;Alias=Nc000950;
Nc000951-1264	454/CeleraAssembler	genomic_DNA	1	1264	.	+	.	Name=Nc000951-1264;Alias=Nc000951;
Nc000952-1263	454/CeleraAssembler	genomic_DNA	1	1263	.	+	.	Name=Nc000952-1263;Alias=Nc000952;
Nc000953-1263	454/CeleraAssembler	genomic_DNA	1	1263	.	+	.	Name=Nc000953-1263;Alias=Nc000953;
Nc000954-1262	454/CeleraAssembler	genomic_DNA	1	1262	.	+	.	Name=Nc000954-1262;Alias=Nc000954;
Nc000955-1257	454/CeleraAssembler	genomic_DNA	1	1257	.	+	.	Name=Nc000955-1257;Alias=Nc000955;
Nc000956-1256	454/CeleraAssembler	genomic_DNA	1	1256	.	+	.	Name=Nc000956-1256;Alias=Nc000956;
Nc000957-1252	454/CeleraAssembler	genomic_DNA	1	1252	.	+	.	Name=Nc000957-1252;Alias=Nc000957;
Nc000958-1251	454/CeleraAssembler	genomic_DNA	1	1251	.	+	.	Name=Nc000958-1251;Alias=Nc000958;
Nc000959-1251	454/CeleraAssembler	genomic_DNA	1	1251	.	+	.	Name=Nc000959-1251;Alias=Nc000959;
Nc000960-1251	454/CeleraAssembler	genomic_DNA	1	1251	.	+	.	Name=Nc000960-1251;Alias=Nc000960;
Nc000961-1250	454/CeleraAssembler	genomic_DNA	1	1250	.	+	.	Name=Nc000961-1250;Alias=Nc000961;
Nc000962-1250	454/CeleraAssembler	genomic_DNA	1	1250	.	+	.	Name=Nc000962-1250;Alias=Nc000962;
Nc000963-1250	454/CeleraAssembler	genomic_DNA	1	1250	.	+	.	Name=Nc000963-1250;Alias=Nc000963;
Nc000964-1248	454/CeleraAssembler	genomic_DNA	1	1248	.	+	.	Name=Nc000964-1248;Alias=Nc000964;
Nc000965-1246	454/CeleraAssembler	genomic_DNA	1	1246	.	+	.	Name=Nc000965-1246;Alias=Nc000965;
Nc000966-1245	454/CeleraAssembler	genomic_DNA	1	1245	.	+	.	Name=Nc000966-1245;Alias=Nc000966;
Nc000967-1243	454/CeleraAssembler	genomic_DNA	1	1243	.	+	.	Name=Nc000967-1243;Alias=Nc000967;
Nc000968-1243	454/CeleraAssembler	genomic_DNA	1	1243	.	+	.	Name=Nc000968-1243;Alias=Nc000968;
Nc000969-1241	454/CeleraAssembler	genomic_DNA	1	1241	.	+	.	Name=Nc000969-1241;Alias=Nc000969;
Nc000970-1240	454/CeleraAssembler	genomic_DNA	1	1240	.	+	.	Name=Nc000970-1240;Alias=Nc000970;
Nc000971-1240	454/CeleraAssembler	genomic_DNA	1	1240	.	+	.	Name=Nc000971-1240;Alias=Nc000971;
Nc000972-1238	454/CeleraAssembler	genomic_DNA	1	1238	.	+	.	Name=Nc000972-1238;Alias=Nc000972;
Nc000973-1237	454/CeleraAssembler	genomic_DNA	1	1237	.	+	.	Name=Nc000973-1237;Alias=Nc000973;
Nc000974-1236	454/CeleraAssembler	genomic_DNA	1	1236	.	+	.	Name=Nc000974-1236;Alias=Nc000974;
Nc000975-1233	454/CeleraAssembler	genomic_DNA	1	1233	.	+	.	Name=Nc000975-1233;Alias=Nc000975;
Nc000976-1231	454/CeleraAssembler	genomic_DNA	1	1231	.	+	.	Name=Nc000976-1231;Alias=Nc000976;
Nc000977-1230	454/CeleraAssembler	genomic_DNA	1	1230	.	+	.	Name=Nc000977-1230;Alias=Nc000977;
Nc000978-1228	454/CeleraAssembler	genomic_DNA	1	1228	.	+	.	Name=Nc000978-1228;Alias=Nc000978;
Nc000979-1228	454/CeleraAssembler	genomic_DNA	1	1228	.	+	.	Name=Nc000979-1228;Alias=Nc000979;
Nc000980-1228	454/CeleraAssembler	genomic_DNA	1	1228	.	+	.	Name=Nc000980-1228;Alias=Nc000980;
Nc000981-1227	454/CeleraAssembler	genomic_DNA	1	1227	.	+	.	Name=Nc000981-1227;Alias=Nc000981;
Nc000982-1227	454/CeleraAssembler	genomic_DNA	1	1227	.	+	.	Name=Nc000982-1227;Alias=Nc000982;
Nc000983-1221	454/CeleraAssembler	genomic_DNA	1	1221	.	+	.	Name=Nc000983-1221;Alias=Nc000983;
Nc000984-1219	454/CeleraAssembler	genomic_DNA	1	1219	.	+	.	Name=Nc000984-1219;Alias=Nc000984;
Nc000985-1218	454/CeleraAssembler	genomic_DNA	1	1218	.	+	.	Name=Nc000985-1218;Alias=Nc000985;
Nc000986-1218	454/CeleraAssembler	genomic_DNA	1	1218	.	+	.	Name=Nc000986-1218;Alias=Nc000986;
Nc000987-1218	454/CeleraAssembler	genomic_DNA	1	1218	.	+	.	Name=Nc000987-1218;Alias=Nc000987;
Nc000988-1217	454/CeleraAssembler	genomic_DNA	1	1217	.	+	.	Name=Nc000988-1217;Alias=Nc000988;
Nc000989-1215	454/CeleraAssembler	genomic_DNA	1	1215	.	+	.	Name=Nc000989-1215;Alias=Nc000989;
Nc000990-1215	454/CeleraAssembler	genomic_DNA	1	1215	.	+	.	Name=Nc000990-1215;Alias=Nc000990;
Nc000991-1214	454/CeleraAssembler	genomic_DNA	1	1214	.	+	.	Name=Nc000991-1214;Alias=Nc000991;
Nc000992-1214	454/CeleraAssembler	genomic_DNA	1	1214	.	+	.	Name=Nc000992-1214;Alias=Nc000992;
Nc000993-1213	454/CeleraAssembler	genomic_DNA	1	1213	.	+	.	Name=Nc000993-1213;Alias=Nc000993;
Nc000994-1212	454/CeleraAssembler	genomic_DNA	1	1212	.	+	.	Name=Nc000994-1212;Alias=Nc000994;
Nc000995-1211	454/CeleraAssembler	genomic_DNA	1	1211	.	+	.	Name=Nc000995-1211;Alias=Nc000995;
Nc000996-1211	454/CeleraAssembler	genomic_DNA	1	1211	.	+	.	Name=Nc000996-1211;Alias=Nc000996;
Nc000997-1209	454/CeleraAssembler	genomic_DNA	1	1209	.	+	.	Name=Nc000997-1209;Alias=Nc000997;
Nc000998-1209	454/CeleraAssembler	genomic_DNA	1	1209	.	+	.	Name=Nc000998-1209;Alias=Nc000998;
Nc000999-1208	454/CeleraAssembler	genomic_DNA	1	1208	.	+	.	Name=Nc000999-1208;Alias=Nc000999;
Nc001000-1208	454/CeleraAssembler	genomic_DNA	1	1208	.	+	.	Name=Nc001000-1208;Alias=Nc001000;
Nc001001-1208	454/CeleraAssembler	genomic_DNA	1	1208	.	+	.	Name=Nc001001-1208;Alias=Nc001001;
Nc001002-1208	454/CeleraAssembler	genomic_DNA	1	1208	.	+	.	Name=Nc001002-1208;Alias=Nc001002;
Nc001003-1205	454/CeleraAssembler	genomic_DNA	1	1205	.	+	.	Name=Nc001003-1205;Alias=Nc001003;
Nc001004-1205	454/CeleraAssembler	genomic_DNA	1	1205	.	+	.	Name=Nc001004-1205;Alias=Nc001004;
Nc001005-1203	454/CeleraAssembler	genomic_DNA	1	1203	.	+	.	Name=Nc001005-1203;Alias=Nc001005;
Nc001006-1202	454/CeleraAssembler	genomic_DNA	1	1202	.	+	.	Name=Nc001006-1202;Alias=Nc001006;
Nc001007-1202	454/CeleraAssembler	genomic_DNA	1	1202	.	+	.	Name=Nc001007-1202;Alias=Nc001007;
Nc001008-1202	454/CeleraAssembler	genomic_DNA	1	1202	.	+	.	Name=Nc001008-1202;Alias=Nc001008;
Nc001009-1200	454/CeleraAssembler	genomic_DNA	1	1200	.	+	.	Name=Nc001009-1200;Alias=Nc001009;
Nc001010-1199	454/CeleraAssembler	genomic_DNA	1	1199	.	+	.	Name=Nc001010-1199;Alias=Nc001010;
Nc001011-1198	454/CeleraAssembler	genomic_DNA	1	1198	.	+	.	Name=Nc001011-1198;Alias=Nc001011;
Nc001012-1197	454/CeleraAssembler	genomic_DNA	1	1197	.	+	.	Name=Nc001012-1197;Alias=Nc001012;
Nc001013-1196	454/CeleraAssembler	genomic_DNA	1	1196	.	+	.	Name=Nc001013-1196;Alias=Nc001013;
Nc001014-1194	454/CeleraAssembler	genomic_DNA	1	1194	.	+	.	Name=Nc001014-1194;Alias=Nc001014;
Nc001015-1194	454/CeleraAssembler	genomic_DNA	1	1194	.	+	.	Name=Nc001015-1194;Alias=Nc001015;
Nc001016-1194	454/CeleraAssembler	genomic_DNA	1	1194	.	+	.	Name=Nc001016-1194;Alias=Nc001016;
Nc001017-1193	454/CeleraAssembler	genomic_DNA	1	1193	.	+	.	Name=Nc001017-1193;Alias=Nc001017;
Nc001018-1193	454/CeleraAssembler	genomic_DNA	1	1193	.	+	.	Name=Nc001018-1193;Alias=Nc001018;
Nc001019-1192	454/CeleraAssembler	genomic_DNA	1	1192	.	+	.	Name=Nc001019-1192;Alias=Nc001019;
Nc001020-1191	454/CeleraAssembler	genomic_DNA	1	1191	.	+	.	Name=Nc001020-1191;Alias=Nc001020;
Nc001021-1190	454/CeleraAssembler	genomic_DNA	1	1190	.	+	.	Name=Nc001021-1190;Alias=Nc001021;
Nc001022-1186	454/CeleraAssembler	genomic_DNA	1	1186	.	+	.	Name=Nc001022-1186;Alias=Nc001022;
Nc001023-1184	454/CeleraAssembler	genomic_DNA	1	1184	.	+	.	Name=Nc001023-1184;Alias=Nc001023;
Nc001024-1184	454/CeleraAssembler	genomic_DNA	1	1184	.	+	.	Name=Nc001024-1184;Alias=Nc001024;
Nc001025-1183	454/CeleraAssembler	genomic_DNA	1	1183	.	+	.	Name=Nc001025-1183;Alias=Nc001025;
Nc001026-1182	454/CeleraAssembler	genomic_DNA	1	1182	.	+	.	Name=Nc001026-1182;Alias=Nc001026;
Nc001027-1180	454/CeleraAssembler	genomic_DNA	1	1180	.	+	.	Name=Nc001027-1180;Alias=Nc001027;
Nc001028-1179	454/CeleraAssembler	genomic_DNA	1	1179	.	+	.	Name=Nc001028-1179;Alias=Nc001028;
Nc001029-1179	454/CeleraAssembler	genomic_DNA	1	1179	.	+	.	Name=Nc001029-1179;Alias=Nc001029;
Nc001030-1175	454/CeleraAssembler	genomic_DNA	1	1175	.	+	.	Name=Nc001030-1175;Alias=Nc001030;
Nc001031-1175	454/CeleraAssembler	genomic_DNA	1	1175	.	+	.	Name=Nc001031-1175;Alias=Nc001031;
Nc001032-1175	454/CeleraAssembler	genomic_DNA	1	1175	.	+	.	Name=Nc001032-1175;Alias=Nc001032;
Nc001033-1173	454/CeleraAssembler	genomic_DNA	1	1173	.	+	.	Name=Nc001033-1173;Alias=Nc001033;
Nc001034-1173	454/CeleraAssembler	genomic_DNA	1	1173	.	+	.	Name=Nc001034-1173;Alias=Nc001034;
Nc001035-1173	454/CeleraAssembler	genomic_DNA	1	1173	.	+	.	Name=Nc001035-1173;Alias=Nc001035;
Nc001036-1170	454/CeleraAssembler	genomic_DNA	1	1170	.	+	.	Name=Nc001036-1170;Alias=Nc001036;
Nc001037-1168	454/CeleraAssembler	genomic_DNA	1	1168	.	+	.	Name=Nc001037-1168;Alias=Nc001037;
Nc001038-1168	454/CeleraAssembler	genomic_DNA	1	1168	.	+	.	Name=Nc001038-1168;Alias=Nc001038;
Nc001039-1164	454/CeleraAssembler	genomic_DNA	1	1164	.	+	.	Name=Nc001039-1164;Alias=Nc001039;
Nc001040-1164	454/CeleraAssembler	genomic_DNA	1	1164	.	+	.	Name=Nc001040-1164;Alias=Nc001040;
Nc001041-1164	454/CeleraAssembler	genomic_DNA	1	1164	.	+	.	Name=Nc001041-1164;Alias=Nc001041;
Nc001042-1163	454/CeleraAssembler	genomic_DNA	1	1163	.	+	.	Name=Nc001042-1163;Alias=Nc001042;
Nc001043-1163	454/CeleraAssembler	genomic_DNA	1	1163	.	+	.	Name=Nc001043-1163;Alias=Nc001043;
Nc001044-1161	454/CeleraAssembler	genomic_DNA	1	1161	.	+	.	Name=Nc001044-1161;Alias=Nc001044;
Nc001045-1161	454/CeleraAssembler	genomic_DNA	1	1161	.	+	.	Name=Nc001045-1161;Alias=Nc001045;
Nc001046-1161	454/CeleraAssembler	genomic_DNA	1	1161	.	+	.	Name=Nc001046-1161;Alias=Nc001046;
Nc001047-1160	454/CeleraAssembler	genomic_DNA	1	1160	.	+	.	Name=Nc001047-1160;Alias=Nc001047;
Nc001048-1160	454/CeleraAssembler	genomic_DNA	1	1160	.	+	.	Name=Nc001048-1160;Alias=Nc001048;
Nc001049-1158	454/CeleraAssembler	genomic_DNA	1	1158	.	+	.	Name=Nc001049-1158;Alias=Nc001049;
Nc001050-1157	454/CeleraAssembler	genomic_DNA	1	1157	.	+	.	Name=Nc001050-1157;Alias=Nc001050;
Nc001051-1157	454/CeleraAssembler	genomic_DNA	1	1157	.	+	.	Name=Nc001051-1157;Alias=Nc001051;
Nc001052-1156	454/CeleraAssembler	genomic_DNA	1	1156	.	+	.	Name=Nc001052-1156;Alias=Nc001052;
Nc001053-1155	454/CeleraAssembler	genomic_DNA	1	1155	.	+	.	Name=Nc001053-1155;Alias=Nc001053;
Nc001054-1155	454/CeleraAssembler	genomic_DNA	1	1155	.	+	.	Name=Nc001054-1155;Alias=Nc001054;
Nc001055-1154	454/CeleraAssembler	genomic_DNA	1	1154	.	+	.	Name=Nc001055-1154;Alias=Nc001055;
Nc001056-1154	454/CeleraAssembler	genomic_DNA	1	1154	.	+	.	Name=Nc001056-1154;Alias=Nc001056;
Nc001057-1153	454/CeleraAssembler	genomic_DNA	1	1153	.	+	.	Name=Nc001057-1153;Alias=Nc001057;
Nc001058-1152	454/CeleraAssembler	genomic_DNA	1	1152	.	+	.	Name=Nc001058-1152;Alias=Nc001058;
Nc001059-1152	454/CeleraAssembler	genomic_DNA	1	1152	.	+	.	Name=Nc001059-1152;Alias=Nc001059;
Nc001060-1151	454/CeleraAssembler	genomic_DNA	1	1151	.	+	.	Name=Nc001060-1151;Alias=Nc001060;
Nc001061-1149	454/CeleraAssembler	genomic_DNA	1	1149	.	+	.	Name=Nc001061-1149;Alias=Nc001061;
Nc001062-1149	454/CeleraAssembler	genomic_DNA	1	1149	.	+	.	Name=Nc001062-1149;Alias=Nc001062;
Nc001063-1148	454/CeleraAssembler	genomic_DNA	1	1148	.	+	.	Name=Nc001063-1148;Alias=Nc001063;
Nc001064-1148	454/CeleraAssembler	genomic_DNA	1	1148	.	+	.	Name=Nc001064-1148;Alias=Nc001064;
Nc001065-1147	454/CeleraAssembler	genomic_DNA	1	1147	.	+	.	Name=Nc001065-1147;Alias=Nc001065;
Nc001066-1145	454/CeleraAssembler	genomic_DNA	1	1145	.	+	.	Name=Nc001066-1145;Alias=Nc001066;
Nc001067-1143	454/CeleraAssembler	genomic_DNA	1	1143	.	+	.	Name=Nc001067-1143;Alias=Nc001067;
Nc001068-1142	454/CeleraAssembler	genomic_DNA	1	1142	.	+	.	Name=Nc001068-1142;Alias=Nc001068;
Nc001069-1139	454/CeleraAssembler	genomic_DNA	1	1139	.	+	.	Name=Nc001069-1139;Alias=Nc001069;
Nc001070-1139	454/CeleraAssembler	genomic_DNA	1	1139	.	+	.	Name=Nc001070-1139;Alias=Nc001070;
Nc001071-1139	454/CeleraAssembler	genomic_DNA	1	1139	.	+	.	Name=Nc001071-1139;Alias=Nc001071;
Nc001072-1139	454/CeleraAssembler	genomic_DNA	1	1139	.	+	.	Name=Nc001072-1139;Alias=Nc001072;
Nc001073-1138	454/CeleraAssembler	genomic_DNA	1	1138	.	+	.	Name=Nc001073-1138;Alias=Nc001073;
Nc001074-1137	454/CeleraAssembler	genomic_DNA	1	1137	.	+	.	Name=Nc001074-1137;Alias=Nc001074;
Nc001075-1135	454/CeleraAssembler	genomic_DNA	1	1135	.	+	.	Name=Nc001075-1135;Alias=Nc001075;
Nc001076-1135	454/CeleraAssembler	genomic_DNA	1	1135	.	+	.	Name=Nc001076-1135;Alias=Nc001076;
Nc001077-1135	454/CeleraAssembler	genomic_DNA	1	1135	.	+	.	Name=Nc001077-1135;Alias=Nc001077;
Nc001078-1134	454/CeleraAssembler	genomic_DNA	1	1134	.	+	.	Name=Nc001078-1134;Alias=Nc001078;
Nc001079-1134	454/CeleraAssembler	genomic_DNA	1	1134	.	+	.	Name=Nc001079-1134;Alias=Nc001079;
Nc001080-1134	454/CeleraAssembler	genomic_DNA	1	1134	.	+	.	Name=Nc001080-1134;Alias=Nc001080;
Nc001081-1133	454/CeleraAssembler	genomic_DNA	1	1133	.	+	.	Name=Nc001081-1133;Alias=Nc001081;
Nc001082-1131	454/CeleraAssembler	genomic_DNA	1	1131	.	+	.	Name=Nc001082-1131;Alias=Nc001082;
Nc001083-1130	454/CeleraAssembler	genomic_DNA	1	1130	.	+	.	Name=Nc001083-1130;Alias=Nc001083;
Nc001084-1128	454/CeleraAssembler	genomic_DNA	1	1128	.	+	.	Name=Nc001084-1128;Alias=Nc001084;
Nc001085-1128	454/CeleraAssembler	genomic_DNA	1	1128	.	+	.	Name=Nc001085-1128;Alias=Nc001085;
Nc001086-1127	454/CeleraAssembler	genomic_DNA	1	1127	.	+	.	Name=Nc001086-1127;Alias=Nc001086;
Nc001087-1127	454/CeleraAssembler	genomic_DNA	1	1127	.	+	.	Name=Nc001087-1127;Alias=Nc001087;
Nc001088-1127	454/CeleraAssembler	genomic_DNA	1	1127	.	+	.	Name=Nc001088-1127;Alias=Nc001088;
Nc001089-1127	454/CeleraAssembler	genomic_DNA	1	1127	.	+	.	Name=Nc001089-1127;Alias=Nc001089;
Nc001090-1125	454/CeleraAssembler	genomic_DNA	1	1125	.	+	.	Name=Nc001090-1125;Alias=Nc001090;
Nc001091-1123	454/CeleraAssembler	genomic_DNA	1	1123	.	+	.	Name=Nc001091-1123;Alias=Nc001091;
Nc001092-1120	454/CeleraAssembler	genomic_DNA	1	1120	.	+	.	Name=Nc001092-1120;Alias=Nc001092;
Nc001093-1120	454/CeleraAssembler	genomic_DNA	1	1120	.	+	.	Name=Nc001093-1120;Alias=Nc001093;
Nc001094-1119	454/CeleraAssembler	genomic_DNA	1	1119	.	+	.	Name=Nc001094-1119;Alias=Nc001094;
Nc001095-1118	454/CeleraAssembler	genomic_DNA	1	1118	.	+	.	Name=Nc001095-1118;Alias=Nc001095;
Nc001096-1117	454/CeleraAssembler	genomic_DNA	1	1117	.	+	.	Name=Nc001096-1117;Alias=Nc001096;
Nc001097-1117	454/CeleraAssembler	genomic_DNA	1	1117	.	+	.	Name=Nc001097-1117;Alias=Nc001097;
Nc001098-1117	454/CeleraAssembler	genomic_DNA	1	1117	.	+	.	Name=Nc001098-1117;Alias=Nc001098;
Nc001099-1116	454/CeleraAssembler	genomic_DNA	1	1116	.	+	.	Name=Nc001099-1116;Alias=Nc001099;
Nc001100-1116	454/CeleraAssembler	genomic_DNA	1	1116	.	+	.	Name=Nc001100-1116;Alias=Nc001100;
Nc001101-1116	454/CeleraAssembler	genomic_DNA	1	1116	.	+	.	Name=Nc001101-1116;Alias=Nc001101;
Nc001102-1113	454/CeleraAssembler	genomic_DNA	1	1113	.	+	.	Name=Nc001102-1113;Alias=Nc001102;
Nc001103-1113	454/CeleraAssembler	genomic_DNA	1	1113	.	+	.	Name=Nc001103-1113;Alias=Nc001103;
Nc001104-1108	454/CeleraAssembler	genomic_DNA	1	1108	.	+	.	Name=Nc001104-1108;Alias=Nc001104;
Nc001105-1108	454/CeleraAssembler	genomic_DNA	1	1108	.	+	.	Name=Nc001105-1108;Alias=Nc001105;
Nc001106-1107	454/CeleraAssembler	genomic_DNA	1	1107	.	+	.	Name=Nc001106-1107;Alias=Nc001106;
Nc001107-1106	454/CeleraAssembler	genomic_DNA	1	1106	.	+	.	Name=Nc001107-1106;Alias=Nc001107;
Nc001108-1106	454/CeleraAssembler	genomic_DNA	1	1106	.	+	.	Name=Nc001108-1106;Alias=Nc001108;
Nc001109-1105	454/CeleraAssembler	genomic_DNA	1	1105	.	+	.	Name=Nc001109-1105;Alias=Nc001109;
Nc001110-1102	454/CeleraAssembler	genomic_DNA	1	1102	.	+	.	Name=Nc001110-1102;Alias=Nc001110;
Nc001111-1101	454/CeleraAssembler	genomic_DNA	1	1101	.	+	.	Name=Nc001111-1101;Alias=Nc001111;
Nc001112-1101	454/CeleraAssembler	genomic_DNA	1	1101	.	+	.	Name=Nc001112-1101;Alias=Nc001112;
Nc001113-1100	454/CeleraAssembler	genomic_DNA	1	1100	.	+	.	Name=Nc001113-1100;Alias=Nc001113;
Nc001114-1099	454/CeleraAssembler	genomic_DNA	1	1099	.	+	.	Name=Nc001114-1099;Alias=Nc001114;
Nc001115-1099	454/CeleraAssembler	genomic_DNA	1	1099	.	+	.	Name=Nc001115-1099;Alias=Nc001115;
Nc001116-1097	454/CeleraAssembler	genomic_DNA	1	1097	.	+	.	Name=Nc001116-1097;Alias=Nc001116;
Nc001117-1096	454/CeleraAssembler	genomic_DNA	1	1096	.	+	.	Name=Nc001117-1096;Alias=Nc001117;
Nc001118-1095	454/CeleraAssembler	genomic_DNA	1	1095	.	+	.	Name=Nc001118-1095;Alias=Nc001118;
Nc001119-1094	454/CeleraAssembler	genomic_DNA	1	1094	.	+	.	Name=Nc001119-1094;Alias=Nc001119;
Nc001120-1093	454/CeleraAssembler	genomic_DNA	1	1093	.	+	.	Name=Nc001120-1093;Alias=Nc001120;
Nc001121-1093	454/CeleraAssembler	genomic_DNA	1	1093	.	+	.	Name=Nc001121-1093;Alias=Nc001121;
Nc001122-1092	454/CeleraAssembler	genomic_DNA	1	1092	.	+	.	Name=Nc001122-1092;Alias=Nc001122;
Nc001123-1092	454/CeleraAssembler	genomic_DNA	1	1092	.	+	.	Name=Nc001123-1092;Alias=Nc001123;
Nc001124-1092	454/CeleraAssembler	genomic_DNA	1	1092	.	+	.	Name=Nc001124-1092;Alias=Nc001124;
Nc001125-1091	454/CeleraAssembler	genomic_DNA	1	1091	.	+	.	Name=Nc001125-1091;Alias=Nc001125;
Nc001126-1091	454/CeleraAssembler	genomic_DNA	1	1091	.	+	.	Name=Nc001126-1091;Alias=Nc001126;
Nc001127-1089	454/CeleraAssembler	genomic_DNA	1	1089	.	+	.	Name=Nc001127-1089;Alias=Nc001127;
Nc001128-1089	454/CeleraAssembler	genomic_DNA	1	1089	.	+	.	Name=Nc001128-1089;Alias=Nc001128;
Nc001129-1087	454/CeleraAssembler	genomic_DNA	1	1087	.	+	.	Name=Nc001129-1087;Alias=Nc001129;
Nc001130-1086	454/CeleraAssembler	genomic_DNA	1	1086	.	+	.	Name=Nc001130-1086;Alias=Nc001130;
Nc001131-1085	454/CeleraAssembler	genomic_DNA	1	1085	.	+	.	Name=Nc001131-1085;Alias=Nc001131;
Nc001132-1084	454/CeleraAssembler	genomic_DNA	1	1084	.	+	.	Name=Nc001132-1084;Alias=Nc001132;
Nc001133-1084	454/CeleraAssembler	genomic_DNA	1	1084	.	+	.	Name=Nc001133-1084;Alias=Nc001133;
Nc001134-1083	454/CeleraAssembler	genomic_DNA	1	1083	.	+	.	Name=Nc001134-1083;Alias=Nc001134;
Nc001135-1083	454/CeleraAssembler	genomic_DNA	1	1083	.	+	.	Name=Nc001135-1083;Alias=Nc001135;
Nc001136-1083	454/CeleraAssembler	genomic_DNA	1	1083	.	+	.	Name=Nc001136-1083;Alias=Nc001136;
Nc001137-1083	454/CeleraAssembler	genomic_DNA	1	1083	.	+	.	Name=Nc001137-1083;Alias=Nc001137;
Nc001138-1082	454/CeleraAssembler	genomic_DNA	1	1082	.	+	.	Name=Nc001138-1082;Alias=Nc001138;
Nc001139-1081	454/CeleraAssembler	genomic_DNA	1	1081	.	+	.	Name=Nc001139-1081;Alias=Nc001139;
Nc001140-1080	454/CeleraAssembler	genomic_DNA	1	1080	.	+	.	Name=Nc001140-1080;Alias=Nc001140;
Nc001141-1080	454/CeleraAssembler	genomic_DNA	1	1080	.	+	.	Name=Nc001141-1080;Alias=Nc001141;
Nc001142-1080	454/CeleraAssembler	genomic_DNA	1	1080	.	+	.	Name=Nc001142-1080;Alias=Nc001142;
Nc001143-1079	454/CeleraAssembler	genomic_DNA	1	1079	.	+	.	Name=Nc001143-1079;Alias=Nc001143;
Nc001144-1079	454/CeleraAssembler	genomic_DNA	1	1079	.	+	.	Name=Nc001144-1079;Alias=Nc001144;
Nc001145-1078	454/CeleraAssembler	genomic_DNA	1	1078	.	+	.	Name=Nc001145-1078;Alias=Nc001145;
Nc001146-1078	454/CeleraAssembler	genomic_DNA	1	1078	.	+	.	Name=Nc001146-1078;Alias=Nc001146;
Nc001147-1077	454/CeleraAssembler	genomic_DNA	1	1077	.	+	.	Name=Nc001147-1077;Alias=Nc001147;
Nc001148-1075	454/CeleraAssembler	genomic_DNA	1	1075	.	+	.	Name=Nc001148-1075;Alias=Nc001148;
Nc001149-1075	454/CeleraAssembler	genomic_DNA	1	1075	.	+	.	Name=Nc001149-1075;Alias=Nc001149;
Nc001150-1073	454/CeleraAssembler	genomic_DNA	1	1073	.	+	.	Name=Nc001150-1073;Alias=Nc001150;
Nc001151-1072	454/CeleraAssembler	genomic_DNA	1	1072	.	+	.	Name=Nc001151-1072;Alias=Nc001151;
Nc001152-1072	454/CeleraAssembler	genomic_DNA	1	1072	.	+	.	Name=Nc001152-1072;Alias=Nc001152;
Nc001153-1072	454/CeleraAssembler	genomic_DNA	1	1072	.	+	.	Name=Nc001153-1072;Alias=Nc001153;
Nc001154-1071	454/CeleraAssembler	genomic_DNA	1	1071	.	+	.	Name=Nc001154-1071;Alias=Nc001154;
Nc001155-1066	454/CeleraAssembler	genomic_DNA	1	1066	.	+	.	Name=Nc001155-1066;Alias=Nc001155;
Nc001156-1063	454/CeleraAssembler	genomic_DNA	1	1063	.	+	.	Name=Nc001156-1063;Alias=Nc001156;
Nc001157-1061	454/CeleraAssembler	genomic_DNA	1	1061	.	+	.	Name=Nc001157-1061;Alias=Nc001157;
Nc001158-1060	454/CeleraAssembler	genomic_DNA	1	1060	.	+	.	Name=Nc001158-1060;Alias=Nc001158;
Nc001159-1059	454/CeleraAssembler	genomic_DNA	1	1059	.	+	.	Name=Nc001159-1059;Alias=Nc001159;
Nc001160-1055	454/CeleraAssembler	genomic_DNA	1	1055	.	+	.	Name=Nc001160-1055;Alias=Nc001160;
Nc001161-1055	454/CeleraAssembler	genomic_DNA	1	1055	.	+	.	Name=Nc001161-1055;Alias=Nc001161;
Nc001162-1054	454/CeleraAssembler	genomic_DNA	1	1054	.	+	.	Name=Nc001162-1054;Alias=Nc001162;
Nc001163-1053	454/CeleraAssembler	genomic_DNA	1	1053	.	+	.	Name=Nc001163-1053;Alias=Nc001163;
Nc001164-1051	454/CeleraAssembler	genomic_DNA	1	1051	.	+	.	Name=Nc001164-1051;Alias=Nc001164;
Nc001165-1050	454/CeleraAssembler	genomic_DNA	1	1050	.	+	.	Name=Nc001165-1050;Alias=Nc001165;
Nc001166-1049	454/CeleraAssembler	genomic_DNA	1	1049	.	+	.	Name=Nc001166-1049;Alias=Nc001166;
Nc001167-1049	454/CeleraAssembler	genomic_DNA	1	1049	.	+	.	Name=Nc001167-1049;Alias=Nc001167;
Nc001168-1048	454/CeleraAssembler	genomic_DNA	1	1048	.	+	.	Name=Nc001168-1048;Alias=Nc001168;
Nc001169-1048	454/CeleraAssembler	genomic_DNA	1	1048	.	+	.	Name=Nc001169-1048;Alias=Nc001169;
Nc001170-1048	454/CeleraAssembler	genomic_DNA	1	1048	.	+	.	Name=Nc001170-1048;Alias=Nc001170;
Nc001171-1047	454/CeleraAssembler	genomic_DNA	1	1047	.	+	.	Name=Nc001171-1047;Alias=Nc001171;
Nc001172-1044	454/CeleraAssembler	genomic_DNA	1	1044	.	+	.	Name=Nc001172-1044;Alias=Nc001172;
Nc001173-1044	454/CeleraAssembler	genomic_DNA	1	1044	.	+	.	Name=Nc001173-1044;Alias=Nc001173;
Nc001174-1044	454/CeleraAssembler	genomic_DNA	1	1044	.	+	.	Name=Nc001174-1044;Alias=Nc001174;
Nc001175-1042	454/CeleraAssembler	genomic_DNA	1	1042	.	+	.	Name=Nc001175-1042;Alias=Nc001175;
Nc001176-1042	454/CeleraAssembler	genomic_DNA	1	1042	.	+	.	Name=Nc001176-1042;Alias=Nc001176;
Nc001177-1042	454/CeleraAssembler	genomic_DNA	1	1042	.	+	.	Name=Nc001177-1042;Alias=Nc001177;
Nc001178-1041	454/CeleraAssembler	genomic_DNA	1	1041	.	+	.	Name=Nc001178-1041;Alias=Nc001178;
Nc001179-1040	454/CeleraAssembler	genomic_DNA	1	1040	.	+	.	Name=Nc001179-1040;Alias=Nc001179;
Nc001180-1039	454/CeleraAssembler	genomic_DNA	1	1039	.	+	.	Name=Nc001180-1039;Alias=Nc001180;
Nc001181-1039	454/CeleraAssembler	genomic_DNA	1	1039	.	+	.	Name=Nc001181-1039;Alias=Nc001181;
Nc001182-1038	454/CeleraAssembler	genomic_DNA	1	1038	.	+	.	Name=Nc001182-1038;Alias=Nc001182;
Nc001183-1038	454/CeleraAssembler	genomic_DNA	1	1038	.	+	.	Name=Nc001183-1038;Alias=Nc001183;
Nc001184-1037	454/CeleraAssembler	genomic_DNA	1	1037	.	+	.	Name=Nc001184-1037;Alias=Nc001184;
Nc001185-1037	454/CeleraAssembler	genomic_DNA	1	1037	.	+	.	Name=Nc001185-1037;Alias=Nc001185;
Nc001186-1037	454/CeleraAssembler	genomic_DNA	1	1037	.	+	.	Name=Nc001186-1037;Alias=Nc001186;
Nc001187-1034	454/CeleraAssembler	genomic_DNA	1	1034	.	+	.	Name=Nc001187-1034;Alias=Nc001187;
Nc001188-1034	454/CeleraAssembler	genomic_DNA	1	1034	.	+	.	Name=Nc001188-1034;Alias=Nc001188;
Nc001189-1033	454/CeleraAssembler	genomic_DNA	1	1033	.	+	.	Name=Nc001189-1033;Alias=Nc001189;
Nc001190-1033	454/CeleraAssembler	genomic_DNA	1	1033	.	+	.	Name=Nc001190-1033;Alias=Nc001190;
Nc001191-1032	454/CeleraAssembler	genomic_DNA	1	1032	.	+	.	Name=Nc001191-1032;Alias=Nc001191;
Nc001192-1031	454/CeleraAssembler	genomic_DNA	1	1031	.	+	.	Name=Nc001192-1031;Alias=Nc001192;
Nc001193-1031	454/CeleraAssembler	genomic_DNA	1	1031	.	+	.	Name=Nc001193-1031;Alias=Nc001193;
Nc001194-1030	454/CeleraAssembler	genomic_DNA	1	1030	.	+	.	Name=Nc001194-1030;Alias=Nc001194;
Nc001195-1030	454/CeleraAssembler	genomic_DNA	1	1030	.	+	.	Name=Nc001195-1030;Alias=Nc001195;
Nc001196-1030	454/CeleraAssembler	genomic_DNA	1	1030	.	+	.	Name=Nc001196-1030;Alias=Nc001196;
Nc001197-1029	454/CeleraAssembler	genomic_DNA	1	1029	.	+	.	Name=Nc001197-1029;Alias=Nc001197;
Nc001198-1029	454/CeleraAssembler	genomic_DNA	1	1029	.	+	.	Name=Nc001198-1029;Alias=Nc001198;
Nc001199-1028	454/CeleraAssembler	genomic_DNA	1	1028	.	+	.	Name=Nc001199-1028;Alias=Nc001199;
Nc001200-1027	454/CeleraAssembler	genomic_DNA	1	1027	.	+	.	Name=Nc001200-1027;Alias=Nc001200;
Nc001201-1027	454/CeleraAssembler	genomic_DNA	1	1027	.	+	.	Name=Nc001201-1027;Alias=Nc001201;
Nc001202-1026	454/CeleraAssembler	genomic_DNA	1	1026	.	+	.	Name=Nc001202-1026;Alias=Nc001202;
Nc001203-1026	454/CeleraAssembler	genomic_DNA	1	1026	.	+	.	Name=Nc001203-1026;Alias=Nc001203;
Nc001204-1024	454/CeleraAssembler	genomic_DNA	1	1024	.	+	.	Name=Nc001204-1024;Alias=Nc001204;
Nc001205-1024	454/CeleraAssembler	genomic_DNA	1	1024	.	+	.	Name=Nc001205-1024;Alias=Nc001205;
Nc001206-1022	454/CeleraAssembler	genomic_DNA	1	1022	.	+	.	Name=Nc001206-1022;Alias=Nc001206;
Nc001207-1022	454/CeleraAssembler	genomic_DNA	1	1022	.	+	.	Name=Nc001207-1022;Alias=Nc001207;
Nc001208-1022	454/CeleraAssembler	genomic_DNA	1	1022	.	+	.	Name=Nc001208-1022;Alias=Nc001208;
Nc001209-1022	454/CeleraAssembler	genomic_DNA	1	1022	.	+	.	Name=Nc001209-1022;Alias=Nc001209;
Nc001210-1021	454/CeleraAssembler	genomic_DNA	1	1021	.	+	.	Name=Nc001210-1021;Alias=Nc001210;
Nc001211-1019	454/CeleraAssembler	genomic_DNA	1	1019	.	+	.	Name=Nc001211-1019;Alias=Nc001211;
Nc001212-1019	454/CeleraAssembler	genomic_DNA	1	1019	.	+	.	Name=Nc001212-1019;Alias=Nc001212;
Nc001213-1019	454/CeleraAssembler	genomic_DNA	1	1019	.	+	.	Name=Nc001213-1019;Alias=Nc001213;
Nc001214-1019	454/CeleraAssembler	genomic_DNA	1	1019	.	+	.	Name=Nc001214-1019;Alias=Nc001214;
Nc001215-1018	454/CeleraAssembler	genomic_DNA	1	1018	.	+	.	Name=Nc001215-1018;Alias=Nc001215;
Nc001216-1017	454/CeleraAssembler	genomic_DNA	1	1017	.	+	.	Name=Nc001216-1017;Alias=Nc001216;
Nc001217-1017	454/CeleraAssembler	genomic_DNA	1	1017	.	+	.	Name=Nc001217-1017;Alias=Nc001217;
Nc001218-1016	454/CeleraAssembler	genomic_DNA	1	1016	.	+	.	Name=Nc001218-1016;Alias=Nc001218;
Nc001219-1016	454/CeleraAssembler	genomic_DNA	1	1016	.	+	.	Name=Nc001219-1016;Alias=Nc001219;
Nc001220-1015	454/CeleraAssembler	genomic_DNA	1	1015	.	+	.	Name=Nc001220-1015;Alias=Nc001220;
Nc001221-1015	454/CeleraAssembler	genomic_DNA	1	1015	.	+	.	Name=Nc001221-1015;Alias=Nc001221;
Nc001222-1013	454/CeleraAssembler	genomic_DNA	1	1013	.	+	.	Name=Nc001222-1013;Alias=Nc001222;
Nc001223-1012	454/CeleraAssembler	genomic_DNA	1	1012	.	+	.	Name=Nc001223-1012;Alias=Nc001223;
Nc001224-1010	454/CeleraAssembler	genomic_DNA	1	1010	.	+	.	Name=Nc001224-1010;Alias=Nc001224;
Nc001225-1010	454/CeleraAssembler	genomic_DNA	1	1010	.	+	.	Name=Nc001225-1010;Alias=Nc001225;
Nc001226-1009	454/CeleraAssembler	genomic_DNA	1	1009	.	+	.	Name=Nc001226-1009;Alias=Nc001226;
Nc001227-1008	454/CeleraAssembler	genomic_DNA	1	1008	.	+	.	Name=Nc001227-1008;Alias=Nc001227;
Nc001228-1008	454/CeleraAssembler	genomic_DNA	1	1008	.	+	.	Name=Nc001228-1008;Alias=Nc001228;
Nc001229-1007	454/CeleraAssembler	genomic_DNA	1	1007	.	+	.	Name=Nc001229-1007;Alias=Nc001229;
Nc001230-1007	454/CeleraAssembler	genomic_DNA	1	1007	.	+	.	Name=Nc001230-1007;Alias=Nc001230;
Nc001231-1007	454/CeleraAssembler	genomic_DNA	1	1007	.	+	.	Name=Nc001231-1007;Alias=Nc001231;
Nc001232-1007	454/CeleraAssembler	genomic_DNA	1	1007	.	+	.	Name=Nc001232-1007;Alias=Nc001232;
Nc001233-1007	454/CeleraAssembler	genomic_DNA	1	1007	.	+	.	Name=Nc001233-1007;Alias=Nc001233;
Nc001234-1006	454/CeleraAssembler	genomic_DNA	1	1006	.	+	.	Name=Nc001234-1006;Alias=Nc001234;
Nc001235-1006	454/CeleraAssembler	genomic_DNA	1	1006	.	+	.	Name=Nc001235-1006;Alias=Nc001235;
Nc001236-1005	454/CeleraAssembler	genomic_DNA	1	1005	.	+	.	Name=Nc001236-1005;Alias=Nc001236;
Nc001237-1005	454/CeleraAssembler	genomic_DNA	1	1005	.	+	.	Name=Nc001237-1005;Alias=Nc001237;
Nc001238-1004	454/CeleraAssembler	genomic_DNA	1	1004	.	+	.	Name=Nc001238-1004;Alias=Nc001238;
Nc001239-1004	454/CeleraAssembler	genomic_DNA	1	1004	.	+	.	Name=Nc001239-1004;Alias=Nc001239;
Nc001240-1003	454/CeleraAssembler	genomic_DNA	1	1003	.	+	.	Name=Nc001240-1003;Alias=Nc001240;
Nc001241-1003	454/CeleraAssembler	genomic_DNA	1	1003	.	+	.	Name=Nc001241-1003;Alias=Nc001241;
Nc001242-1002	454/CeleraAssembler	genomic_DNA	1	1002	.	+	.	Name=Nc001242-1002;Alias=Nc001242;
Nc001243-1002	454/CeleraAssembler	genomic_DNA	1	1002	.	+	.	Name=Nc001243-1002;Alias=Nc001243;
Nc001244-1001	454/CeleraAssembler	genomic_DNA	1	1001	.	+	.	Name=Nc001244-1001;Alias=Nc001244;
Nc001245-1000	454/CeleraAssembler	genomic_DNA	1	1000	.	+	.	Name=Nc001245-1000;Alias=Nc001245;
Nc001246-999	454/CeleraAssembler	genomic_DNA	1	999	.	+	.	Name=Nc001246-999;Alias=Nc001246;
Nc001247-998	454/CeleraAssembler	genomic_DNA	1	998	.	+	.	Name=Nc001247-998;Alias=Nc001247;
Nc001248-998	454/CeleraAssembler	genomic_DNA	1	998	.	+	.	Name=Nc001248-998;Alias=Nc001248;
Nc001249-997	454/CeleraAssembler	genomic_DNA	1	997	.	+	.	Name=Nc001249-997;Alias=Nc001249;
Nc001250-997	454/CeleraAssembler	genomic_DNA	1	997	.	+	.	Name=Nc001250-997;Alias=Nc001250;
Nc001251-996	454/CeleraAssembler	genomic_DNA	1	996	.	+	.	Name=Nc001251-996;Alias=Nc001251;
Nc001252-996	454/CeleraAssembler	genomic_DNA	1	996	.	+	.	Name=Nc001252-996;Alias=Nc001252;
Nc001253-995	454/CeleraAssembler	genomic_DNA	1	995	.	+	.	Name=Nc001253-995;Alias=Nc001253;
Nc001254-995	454/CeleraAssembler	genomic_DNA	1	995	.	+	.	Name=Nc001254-995;Alias=Nc001254;
Nc001255-994	454/CeleraAssembler	genomic_DNA	1	994	.	+	.	Name=Nc001255-994;Alias=Nc001255;
Nc001256-993	454/CeleraAssembler	genomic_DNA	1	993	.	+	.	Name=Nc001256-993;Alias=Nc001256;
Nc001257-993	454/CeleraAssembler	genomic_DNA	1	993	.	+	.	Name=Nc001257-993;Alias=Nc001257;
Nc001258-992	454/CeleraAssembler	genomic_DNA	1	992	.	+	.	Name=Nc001258-992;Alias=Nc001258;
Nc001259-992	454/CeleraAssembler	genomic_DNA	1	992	.	+	.	Name=Nc001259-992;Alias=Nc001259;
Nc001260-992	454/CeleraAssembler	genomic_DNA	1	992	.	+	.	Name=Nc001260-992;Alias=Nc001260;
Nc001261-991	454/CeleraAssembler	genomic_DNA	1	991	.	+	.	Name=Nc001261-991;Alias=Nc001261;
Nc001262-990	454/CeleraAssembler	genomic_DNA	1	990	.	+	.	Name=Nc001262-990;Alias=Nc001262;
Nc001263-990	454/CeleraAssembler	genomic_DNA	1	990	.	+	.	Name=Nc001263-990;Alias=Nc001263;
Nc001264-989	454/CeleraAssembler	genomic_DNA	1	989	.	+	.	Name=Nc001264-989;Alias=Nc001264;
Nc001265-989	454/CeleraAssembler	genomic_DNA	1	989	.	+	.	Name=Nc001265-989;Alias=Nc001265;
Nc001266-988	454/CeleraAssembler	genomic_DNA	1	988	.	+	.	Name=Nc001266-988;Alias=Nc001266;
Nc001267-987	454/CeleraAssembler	genomic_DNA	1	987	.	+	.	Name=Nc001267-987;Alias=Nc001267;
Nc001268-987	454/CeleraAssembler	genomic_DNA	1	987	.	+	.	Name=Nc001268-987;Alias=Nc001268;
Nc001269-985	454/CeleraAssembler	genomic_DNA	1	985	.	+	.	Name=Nc001269-985;Alias=Nc001269;
Nc001270-983	454/CeleraAssembler	genomic_DNA	1	983	.	+	.	Name=Nc001270-983;Alias=Nc001270;
Nc001271-983	454/CeleraAssembler	genomic_DNA	1	983	.	+	.	Name=Nc001271-983;Alias=Nc001271;
Nc001272-983	454/CeleraAssembler	genomic_DNA	1	983	.	+	.	Name=Nc001272-983;Alias=Nc001272;
Nc001273-982	454/CeleraAssembler	genomic_DNA	1	982	.	+	.	Name=Nc001273-982;Alias=Nc001273;
Nc001274-982	454/CeleraAssembler	genomic_DNA	1	982	.	+	.	Name=Nc001274-982;Alias=Nc001274;
Nc001275-981	454/CeleraAssembler	genomic_DNA	1	981	.	+	.	Name=Nc001275-981;Alias=Nc001275;
Nc001276-980	454/CeleraAssembler	genomic_DNA	1	980	.	+	.	Name=Nc001276-980;Alias=Nc001276;
Nc001277-980	454/CeleraAssembler	genomic_DNA	1	980	.	+	.	Name=Nc001277-980;Alias=Nc001277;
Nc001278-980	454/CeleraAssembler	genomic_DNA	1	980	.	+	.	Name=Nc001278-980;Alias=Nc001278;
Nc001279-980	454/CeleraAssembler	genomic_DNA	1	980	.	+	.	Name=Nc001279-980;Alias=Nc001279;
Nc001280-979	454/CeleraAssembler	genomic_DNA	1	979	.	+	.	Name=Nc001280-979;Alias=Nc001280;
Nc001281-978	454/CeleraAssembler	genomic_DNA	1	978	.	+	.	Name=Nc001281-978;Alias=Nc001281;
Nc001282-978	454/CeleraAssembler	genomic_DNA	1	978	.	+	.	Name=Nc001282-978;Alias=Nc001282;
Nc001283-977	454/CeleraAssembler	genomic_DNA	1	977	.	+	.	Name=Nc001283-977;Alias=Nc001283;
Nc001284-977	454/CeleraAssembler	genomic_DNA	1	977	.	+	.	Name=Nc001284-977;Alias=Nc001284;
Nc001285-975	454/CeleraAssembler	genomic_DNA	1	975	.	+	.	Name=Nc001285-975;Alias=Nc001285;
Nc001286-975	454/CeleraAssembler	genomic_DNA	1	975	.	+	.	Name=Nc001286-975;Alias=Nc001286;
Nc001287-975	454/CeleraAssembler	genomic_DNA	1	975	.	+	.	Name=Nc001287-975;Alias=Nc001287;
Nc001288-974	454/CeleraAssembler	genomic_DNA	1	974	.	+	.	Name=Nc001288-974;Alias=Nc001288;
Nc001289-973	454/CeleraAssembler	genomic_DNA	1	973	.	+	.	Name=Nc001289-973;Alias=Nc001289;
Nc001290-972	454/CeleraAssembler	genomic_DNA	1	972	.	+	.	Name=Nc001290-972;Alias=Nc001290;
Nc001291-971	454/CeleraAssembler	genomic_DNA	1	971	.	+	.	Name=Nc001291-971;Alias=Nc001291;
Nc001292-971	454/CeleraAssembler	genomic_DNA	1	971	.	+	.	Name=Nc001292-971;Alias=Nc001292;
Nc001293-971	454/CeleraAssembler	genomic_DNA	1	971	.	+	.	Name=Nc001293-971;Alias=Nc001293;
Nc001294-971	454/CeleraAssembler	genomic_DNA	1	971	.	+	.	Name=Nc001294-971;Alias=Nc001294;
Nc001295-971	454/CeleraAssembler	genomic_DNA	1	971	.	+	.	Name=Nc001295-971;Alias=Nc001295;
Nc001296-970	454/CeleraAssembler	genomic_DNA	1	970	.	+	.	Name=Nc001296-970;Alias=Nc001296;
Nc001297-970	454/CeleraAssembler	genomic_DNA	1	970	.	+	.	Name=Nc001297-970;Alias=Nc001297;
Nc001298-970	454/CeleraAssembler	genomic_DNA	1	970	.	+	.	Name=Nc001298-970;Alias=Nc001298;
Nc001299-970	454/CeleraAssembler	genomic_DNA	1	970	.	+	.	Name=Nc001299-970;Alias=Nc001299;
Nc001300-970	454/CeleraAssembler	genomic_DNA	1	970	.	+	.	Name=Nc001300-970;Alias=Nc001300;
Nc001301-970	454/CeleraAssembler	genomic_DNA	1	970	.	+	.	Name=Nc001301-970;Alias=Nc001301;
Nc001302-969	454/CeleraAssembler	genomic_DNA	1	969	.	+	.	Name=Nc001302-969;Alias=Nc001302;
Nc001303-969	454/CeleraAssembler	genomic_DNA	1	969	.	+	.	Name=Nc001303-969;Alias=Nc001303;
Nc001304-969	454/CeleraAssembler	genomic_DNA	1	969	.	+	.	Name=Nc001304-969;Alias=Nc001304;
Nc001305-968	454/CeleraAssembler	genomic_DNA	1	968	.	+	.	Name=Nc001305-968;Alias=Nc001305;
Nc001306-968	454/CeleraAssembler	genomic_DNA	1	968	.	+	.	Name=Nc001306-968;Alias=Nc001306;
Nc001307-968	454/CeleraAssembler	genomic_DNA	1	968	.	+	.	Name=Nc001307-968;Alias=Nc001307;
Nc001308-967	454/CeleraAssembler	genomic_DNA	1	967	.	+	.	Name=Nc001308-967;Alias=Nc001308;
Nc001309-967	454/CeleraAssembler	genomic_DNA	1	967	.	+	.	Name=Nc001309-967;Alias=Nc001309;
Nc001310-966	454/CeleraAssembler	genomic_DNA	1	966	.	+	.	Name=Nc001310-966;Alias=Nc001310;
Nc001311-966	454/CeleraAssembler	genomic_DNA	1	966	.	+	.	Name=Nc001311-966;Alias=Nc001311;
Nc001312-966	454/CeleraAssembler	genomic_DNA	1	966	.	+	.	Name=Nc001312-966;Alias=Nc001312;
Nc001313-965	454/CeleraAssembler	genomic_DNA	1	965	.	+	.	Name=Nc001313-965;Alias=Nc001313;
Nc001314-964	454/CeleraAssembler	genomic_DNA	1	964	.	+	.	Name=Nc001314-964;Alias=Nc001314;
Nc001315-963	454/CeleraAssembler	genomic_DNA	1	963	.	+	.	Name=Nc001315-963;Alias=Nc001315;
Nc001316-963	454/CeleraAssembler	genomic_DNA	1	963	.	+	.	Name=Nc001316-963;Alias=Nc001316;
Nc001317-963	454/CeleraAssembler	genomic_DNA	1	963	.	+	.	Name=Nc001317-963;Alias=Nc001317;
Nc001318-961	454/CeleraAssembler	genomic_DNA	1	961	.	+	.	Name=Nc001318-961;Alias=Nc001318;
Nc001319-961	454/CeleraAssembler	genomic_DNA	1	961	.	+	.	Name=Nc001319-961;Alias=Nc001319;
Nc001320-960	454/CeleraAssembler	genomic_DNA	1	960	.	+	.	Name=Nc001320-960;Alias=Nc001320;
Nc001321-960	454/CeleraAssembler	genomic_DNA	1	960	.	+	.	Name=Nc001321-960;Alias=Nc001321;
Nc001322-959	454/CeleraAssembler	genomic_DNA	1	959	.	+	.	Name=Nc001322-959;Alias=Nc001322;
Nc001323-959	454/CeleraAssembler	genomic_DNA	1	959	.	+	.	Name=Nc001323-959;Alias=Nc001323;
Nc001324-958	454/CeleraAssembler	genomic_DNA	1	958	.	+	.	Name=Nc001324-958;Alias=Nc001324;
Nc001325-958	454/CeleraAssembler	genomic_DNA	1	958	.	+	.	Name=Nc001325-958;Alias=Nc001325;
Nc001326-958	454/CeleraAssembler	genomic_DNA	1	958	.	+	.	Name=Nc001326-958;Alias=Nc001326;
Nc001327-957	454/CeleraAssembler	genomic_DNA	1	957	.	+	.	Name=Nc001327-957;Alias=Nc001327;
Nc001328-957	454/CeleraAssembler	genomic_DNA	1	957	.	+	.	Name=Nc001328-957;Alias=Nc001328;
Nc001329-957	454/CeleraAssembler	genomic_DNA	1	957	.	+	.	Name=Nc001329-957;Alias=Nc001329;
Nc001330-956	454/CeleraAssembler	genomic_DNA	1	956	.	+	.	Name=Nc001330-956;Alias=Nc001330;
Nc001331-956	454/CeleraAssembler	genomic_DNA	1	956	.	+	.	Name=Nc001331-956;Alias=Nc001331;
Nc001332-956	454/CeleraAssembler	genomic_DNA	1	956	.	+	.	Name=Nc001332-956;Alias=Nc001332;
Nc001333-955	454/CeleraAssembler	genomic_DNA	1	955	.	+	.	Name=Nc001333-955;Alias=Nc001333;
Nc001334-955	454/CeleraAssembler	genomic_DNA	1	955	.	+	.	Name=Nc001334-955;Alias=Nc001334;
Nc001335-954	454/CeleraAssembler	genomic_DNA	1	954	.	+	.	Name=Nc001335-954;Alias=Nc001335;
Nc001336-954	454/CeleraAssembler	genomic_DNA	1	954	.	+	.	Name=Nc001336-954;Alias=Nc001336;
Nc001337-954	454/CeleraAssembler	genomic_DNA	1	954	.	+	.	Name=Nc001337-954;Alias=Nc001337;
Nc001338-954	454/CeleraAssembler	genomic_DNA	1	954	.	+	.	Name=Nc001338-954;Alias=Nc001338;
Nc001339-953	454/CeleraAssembler	genomic_DNA	1	953	.	+	.	Name=Nc001339-953;Alias=Nc001339;
Nc001340-953	454/CeleraAssembler	genomic_DNA	1	953	.	+	.	Name=Nc001340-953;Alias=Nc001340;
Nc001341-953	454/CeleraAssembler	genomic_DNA	1	953	.	+	.	Name=Nc001341-953;Alias=Nc001341;
Nc001342-952	454/CeleraAssembler	genomic_DNA	1	952	.	+	.	Name=Nc001342-952;Alias=Nc001342;
Nc001343-951	454/CeleraAssembler	genomic_DNA	1	951	.	+	.	Name=Nc001343-951;Alias=Nc001343;
Nc001344-951	454/CeleraAssembler	genomic_DNA	1	951	.	+	.	Name=Nc001344-951;Alias=Nc001344;
Nc001345-951	454/CeleraAssembler	genomic_DNA	1	951	.	+	.	Name=Nc001345-951;Alias=Nc001345;
Nc001346-951	454/CeleraAssembler	genomic_DNA	1	951	.	+	.	Name=Nc001346-951;Alias=Nc001346;
Nc001347-950	454/CeleraAssembler	genomic_DNA	1	950	.	+	.	Name=Nc001347-950;Alias=Nc001347;
Nc001348-950	454/CeleraAssembler	genomic_DNA	1	950	.	+	.	Name=Nc001348-950;Alias=Nc001348;
Nc001349-949	454/CeleraAssembler	genomic_DNA	1	949	.	+	.	Name=Nc001349-949;Alias=Nc001349;
Nc001350-948	454/CeleraAssembler	genomic_DNA	1	948	.	+	.	Name=Nc001350-948;Alias=Nc001350;
Nc001351-948	454/CeleraAssembler	genomic_DNA	1	948	.	+	.	Name=Nc001351-948;Alias=Nc001351;
Nc001352-948	454/CeleraAssembler	genomic_DNA	1	948	.	+	.	Name=Nc001352-948;Alias=Nc001352;
Nc001353-948	454/CeleraAssembler	genomic_DNA	1	948	.	+	.	Name=Nc001353-948;Alias=Nc001353;
Nc001354-947	454/CeleraAssembler	genomic_DNA	1	947	.	+	.	Name=Nc001354-947;Alias=Nc001354;
Nc001355-946	454/CeleraAssembler	genomic_DNA	1	946	.	+	.	Name=Nc001355-946;Alias=Nc001355;
Nc001356-945	454/CeleraAssembler	genomic_DNA	1	945	.	+	.	Name=Nc001356-945;Alias=Nc001356;
Nc001357-944	454/CeleraAssembler	genomic_DNA	1	944	.	+	.	Name=Nc001357-944;Alias=Nc001357;
Nc001358-943	454/CeleraAssembler	genomic_DNA	1	943	.	+	.	Name=Nc001358-943;Alias=Nc001358;
Nc001359-943	454/CeleraAssembler	genomic_DNA	1	943	.	+	.	Name=Nc001359-943;Alias=Nc001359;
Nc001360-943	454/CeleraAssembler	genomic_DNA	1	943	.	+	.	Name=Nc001360-943;Alias=Nc001360;
Nc001361-942	454/CeleraAssembler	genomic_DNA	1	942	.	+	.	Name=Nc001361-942;Alias=Nc001361;
Nc001362-942	454/CeleraAssembler	genomic_DNA	1	942	.	+	.	Name=Nc001362-942;Alias=Nc001362;
Nc001363-942	454/CeleraAssembler	genomic_DNA	1	942	.	+	.	Name=Nc001363-942;Alias=Nc001363;
Nc001364-942	454/CeleraAssembler	genomic_DNA	1	942	.	+	.	Name=Nc001364-942;Alias=Nc001364;
Nc001365-941	454/CeleraAssembler	genomic_DNA	1	941	.	+	.	Name=Nc001365-941;Alias=Nc001365;
Nc001366-941	454/CeleraAssembler	genomic_DNA	1	941	.	+	.	Name=Nc001366-941;Alias=Nc001366;
Nc001367-939	454/CeleraAssembler	genomic_DNA	1	939	.	+	.	Name=Nc001367-939;Alias=Nc001367;
Nc001368-939	454/CeleraAssembler	genomic_DNA	1	939	.	+	.	Name=Nc001368-939;Alias=Nc001368;
Nc001369-939	454/CeleraAssembler	genomic_DNA	1	939	.	+	.	Name=Nc001369-939;Alias=Nc001369;
Nc001370-938	454/CeleraAssembler	genomic_DNA	1	938	.	+	.	Name=Nc001370-938;Alias=Nc001370;
Nc001371-938	454/CeleraAssembler	genomic_DNA	1	938	.	+	.	Name=Nc001371-938;Alias=Nc001371;
Nc001372-938	454/CeleraAssembler	genomic_DNA	1	938	.	+	.	Name=Nc001372-938;Alias=Nc001372;
Nc001373-937	454/CeleraAssembler	genomic_DNA	1	937	.	+	.	Name=Nc001373-937;Alias=Nc001373;
Nc001374-937	454/CeleraAssembler	genomic_DNA	1	937	.	+	.	Name=Nc001374-937;Alias=Nc001374;
Nc001375-936	454/CeleraAssembler	genomic_DNA	1	936	.	+	.	Name=Nc001375-936;Alias=Nc001375;
Nc001376-936	454/CeleraAssembler	genomic_DNA	1	936	.	+	.	Name=Nc001376-936;Alias=Nc001376;
Nc001377-936	454/CeleraAssembler	genomic_DNA	1	936	.	+	.	Name=Nc001377-936;Alias=Nc001377;
Nc001378-935	454/CeleraAssembler	genomic_DNA	1	935	.	+	.	Name=Nc001378-935;Alias=Nc001378;
Nc001379-935	454/CeleraAssembler	genomic_DNA	1	935	.	+	.	Name=Nc001379-935;Alias=Nc001379;
Nc001380-935	454/CeleraAssembler	genomic_DNA	1	935	.	+	.	Name=Nc001380-935;Alias=Nc001380;
Nc001381-935	454/CeleraAssembler	genomic_DNA	1	935	.	+	.	Name=Nc001381-935;Alias=Nc001381;
Nc001382-933	454/CeleraAssembler	genomic_DNA	1	933	.	+	.	Name=Nc001382-933;Alias=Nc001382;
Nc001383-933	454/CeleraAssembler	genomic_DNA	1	933	.	+	.	Name=Nc001383-933;Alias=Nc001383;
Nc001384-933	454/CeleraAssembler	genomic_DNA	1	933	.	+	.	Name=Nc001384-933;Alias=Nc001384;
Nc001385-933	454/CeleraAssembler	genomic_DNA	1	933	.	+	.	Name=Nc001385-933;Alias=Nc001385;
Nc001386-932	454/CeleraAssembler	genomic_DNA	1	932	.	+	.	Name=Nc001386-932;Alias=Nc001386;
Nc001387-932	454/CeleraAssembler	genomic_DNA	1	932	.	+	.	Name=Nc001387-932;Alias=Nc001387;
Nc001388-932	454/CeleraAssembler	genomic_DNA	1	932	.	+	.	Name=Nc001388-932;Alias=Nc001388;
Nc001389-932	454/CeleraAssembler	genomic_DNA	1	932	.	+	.	Name=Nc001389-932;Alias=Nc001389;
Nc001390-931	454/CeleraAssembler	genomic_DNA	1	931	.	+	.	Name=Nc001390-931;Alias=Nc001390;
Nc001391-931	454/CeleraAssembler	genomic_DNA	1	931	.	+	.	Name=Nc001391-931;Alias=Nc001391;
Nc001392-931	454/CeleraAssembler	genomic_DNA	1	931	.	+	.	Name=Nc001392-931;Alias=Nc001392;
Nc001393-931	454/CeleraAssembler	genomic_DNA	1	931	.	+	.	Name=Nc001393-931;Alias=Nc001393;
Nc001394-930	454/CeleraAssembler	genomic_DNA	1	930	.	+	.	Name=Nc001394-930;Alias=Nc001394;
Nc001395-930	454/CeleraAssembler	genomic_DNA	1	930	.	+	.	Name=Nc001395-930;Alias=Nc001395;
Nc001396-929	454/CeleraAssembler	genomic_DNA	1	929	.	+	.	Name=Nc001396-929;Alias=Nc001396;
Nc001397-929	454/CeleraAssembler	genomic_DNA	1	929	.	+	.	Name=Nc001397-929;Alias=Nc001397;
Nc001398-929	454/CeleraAssembler	genomic_DNA	1	929	.	+	.	Name=Nc001398-929;Alias=Nc001398;
Nc001399-928	454/CeleraAssembler	genomic_DNA	1	928	.	+	.	Name=Nc001399-928;Alias=Nc001399;
Nc001400-928	454/CeleraAssembler	genomic_DNA	1	928	.	+	.	Name=Nc001400-928;Alias=Nc001400;
Nc001401-927	454/CeleraAssembler	genomic_DNA	1	927	.	+	.	Name=Nc001401-927;Alias=Nc001401;
Nc001402-927	454/CeleraAssembler	genomic_DNA	1	927	.	+	.	Name=Nc001402-927;Alias=Nc001402;
Nc001403-927	454/CeleraAssembler	genomic_DNA	1	927	.	+	.	Name=Nc001403-927;Alias=Nc001403;
Nc001404-925	454/CeleraAssembler	genomic_DNA	1	925	.	+	.	Name=Nc001404-925;Alias=Nc001404;
Nc001405-925	454/CeleraAssembler	genomic_DNA	1	925	.	+	.	Name=Nc001405-925;Alias=Nc001405;
Nc001406-925	454/CeleraAssembler	genomic_DNA	1	925	.	+	.	Name=Nc001406-925;Alias=Nc001406;
Nc001407-925	454/CeleraAssembler	genomic_DNA	1	925	.	+	.	Name=Nc001407-925;Alias=Nc001407;
Nc001408-924	454/CeleraAssembler	genomic_DNA	1	924	.	+	.	Name=Nc001408-924;Alias=Nc001408;
Nc001409-923	454/CeleraAssembler	genomic_DNA	1	923	.	+	.	Name=Nc001409-923;Alias=Nc001409;
Nc001410-922	454/CeleraAssembler	genomic_DNA	1	922	.	+	.	Name=Nc001410-922;Alias=Nc001410;
Nc001411-921	454/CeleraAssembler	genomic_DNA	1	921	.	+	.	Name=Nc001411-921;Alias=Nc001411;
Nc001412-921	454/CeleraAssembler	genomic_DNA	1	921	.	+	.	Name=Nc001412-921;Alias=Nc001412;
Nc001413-921	454/CeleraAssembler	genomic_DNA	1	921	.	+	.	Name=Nc001413-921;Alias=Nc001413;
Nc001414-920	454/CeleraAssembler	genomic_DNA	1	920	.	+	.	Name=Nc001414-920;Alias=Nc001414;
Nc001415-920	454/CeleraAssembler	genomic_DNA	1	920	.	+	.	Name=Nc001415-920;Alias=Nc001415;
Nc001416-919	454/CeleraAssembler	genomic_DNA	1	919	.	+	.	Name=Nc001416-919;Alias=Nc001416;
Nc001417-918	454/CeleraAssembler	genomic_DNA	1	918	.	+	.	Name=Nc001417-918;Alias=Nc001417;
Nc001418-918	454/CeleraAssembler	genomic_DNA	1	918	.	+	.	Name=Nc001418-918;Alias=Nc001418;
Nc001419-917	454/CeleraAssembler	genomic_DNA	1	917	.	+	.	Name=Nc001419-917;Alias=Nc001419;
Nc001420-917	454/CeleraAssembler	genomic_DNA	1	917	.	+	.	Name=Nc001420-917;Alias=Nc001420;
Nc001421-916	454/CeleraAssembler	genomic_DNA	1	916	.	+	.	Name=Nc001421-916;Alias=Nc001421;
Nc001422-916	454/CeleraAssembler	genomic_DNA	1	916	.	+	.	Name=Nc001422-916;Alias=Nc001422;
Nc001423-915	454/CeleraAssembler	genomic_DNA	1	915	.	+	.	Name=Nc001423-915;Alias=Nc001423;
Nc001424-915	454/CeleraAssembler	genomic_DNA	1	915	.	+	.	Name=Nc001424-915;Alias=Nc001424;
Nc001425-914	454/CeleraAssembler	genomic_DNA	1	914	.	+	.	Name=Nc001425-914;Alias=Nc001425;
Nc001426-914	454/CeleraAssembler	genomic_DNA	1	914	.	+	.	Name=Nc001426-914;Alias=Nc001426;
Nc001427-914	454/CeleraAssembler	genomic_DNA	1	914	.	+	.	Name=Nc001427-914;Alias=Nc001427;
Nc001428-913	454/CeleraAssembler	genomic_DNA	1	913	.	+	.	Name=Nc001428-913;Alias=Nc001428;
Nc001429-912	454/CeleraAssembler	genomic_DNA	1	912	.	+	.	Name=Nc001429-912;Alias=Nc001429;
Nc001430-911	454/CeleraAssembler	genomic_DNA	1	911	.	+	.	Name=Nc001430-911;Alias=Nc001430;
Nc001431-911	454/CeleraAssembler	genomic_DNA	1	911	.	+	.	Name=Nc001431-911;Alias=Nc001431;
Nc001432-910	454/CeleraAssembler	genomic_DNA	1	910	.	+	.	Name=Nc001432-910;Alias=Nc001432;
Nc001433-910	454/CeleraAssembler	genomic_DNA	1	910	.	+	.	Name=Nc001433-910;Alias=Nc001433;
Nc001434-910	454/CeleraAssembler	genomic_DNA	1	910	.	+	.	Name=Nc001434-910;Alias=Nc001434;
Nc001435-910	454/CeleraAssembler	genomic_DNA	1	910	.	+	.	Name=Nc001435-910;Alias=Nc001435;
Nc001436-908	454/CeleraAssembler	genomic_DNA	1	908	.	+	.	Name=Nc001436-908;Alias=Nc001436;
Nc001437-908	454/CeleraAssembler	genomic_DNA	1	908	.	+	.	Name=Nc001437-908;Alias=Nc001437;
Nc001438-907	454/CeleraAssembler	genomic_DNA	1	907	.	+	.	Name=Nc001438-907;Alias=Nc001438;
Nc001439-906	454/CeleraAssembler	genomic_DNA	1	906	.	+	.	Name=Nc001439-906;Alias=Nc001439;
Nc001440-906	454/CeleraAssembler	genomic_DNA	1	906	.	+	.	Name=Nc001440-906;Alias=Nc001440;
Nc001441-904	454/CeleraAssembler	genomic_DNA	1	904	.	+	.	Name=Nc001441-904;Alias=Nc001441;
Nc001442-904	454/CeleraAssembler	genomic_DNA	1	904	.	+	.	Name=Nc001442-904;Alias=Nc001442;
Nc001443-904	454/CeleraAssembler	genomic_DNA	1	904	.	+	.	Name=Nc001443-904;Alias=Nc001443;
Nc001444-903	454/CeleraAssembler	genomic_DNA	1	903	.	+	.	Name=Nc001444-903;Alias=Nc001444;
Nc001445-902	454/CeleraAssembler	genomic_DNA	1	902	.	+	.	Name=Nc001445-902;Alias=Nc001445;
Nc001446-902	454/CeleraAssembler	genomic_DNA	1	902	.	+	.	Name=Nc001446-902;Alias=Nc001446;
Nc001447-902	454/CeleraAssembler	genomic_DNA	1	902	.	+	.	Name=Nc001447-902;Alias=Nc001447;
Nc001448-901	454/CeleraAssembler	genomic_DNA	1	901	.	+	.	Name=Nc001448-901;Alias=Nc001448;
Nc001449-901	454/CeleraAssembler	genomic_DNA	1	901	.	+	.	Name=Nc001449-901;Alias=Nc001449;
Nc001450-901	454/CeleraAssembler	genomic_DNA	1	901	.	+	.	Name=Nc001450-901;Alias=Nc001450;
Nc001451-901	454/CeleraAssembler	genomic_DNA	1	901	.	+	.	Name=Nc001451-901;Alias=Nc001451;
Nc001452-900	454/CeleraAssembler	genomic_DNA	1	900	.	+	.	Name=Nc001452-900;Alias=Nc001452;
Nc001453-899	454/CeleraAssembler	genomic_DNA	1	899	.	+	.	Name=Nc001453-899;Alias=Nc001453;
Nc001454-899	454/CeleraAssembler	genomic_DNA	1	899	.	+	.	Name=Nc001454-899;Alias=Nc001454;
Nc001455-899	454/CeleraAssembler	genomic_DNA	1	899	.	+	.	Name=Nc001455-899;Alias=Nc001455;
Nc001456-899	454/CeleraAssembler	genomic_DNA	1	899	.	+	.	Name=Nc001456-899;Alias=Nc001456;
Nc001457-898	454/CeleraAssembler	genomic_DNA	1	898	.	+	.	Name=Nc001457-898;Alias=Nc001457;
Nc001458-898	454/CeleraAssembler	genomic_DNA	1	898	.	+	.	Name=Nc001458-898;Alias=Nc001458;
Nc001459-898	454/CeleraAssembler	genomic_DNA	1	898	.	+	.	Name=Nc001459-898;Alias=Nc001459;
Nc001460-898	454/CeleraAssembler	genomic_DNA	1	898	.	+	.	Name=Nc001460-898;Alias=Nc001460;
Nc001461-898	454/CeleraAssembler	genomic_DNA	1	898	.	+	.	Name=Nc001461-898;Alias=Nc001461;
Nc001462-897	454/CeleraAssembler	genomic_DNA	1	897	.	+	.	Name=Nc001462-897;Alias=Nc001462;
Nc001463-897	454/CeleraAssembler	genomic_DNA	1	897	.	+	.	Name=Nc001463-897;Alias=Nc001463;
Nc001464-897	454/CeleraAssembler	genomic_DNA	1	897	.	+	.	Name=Nc001464-897;Alias=Nc001464;
Nc001465-896	454/CeleraAssembler	genomic_DNA	1	896	.	+	.	Name=Nc001465-896;Alias=Nc001465;
Nc001466-896	454/CeleraAssembler	genomic_DNA	1	896	.	+	.	Name=Nc001466-896;Alias=Nc001466;
Nc001467-896	454/CeleraAssembler	genomic_DNA	1	896	.	+	.	Name=Nc001467-896;Alias=Nc001467;
Nc001468-896	454/CeleraAssembler	genomic_DNA	1	896	.	+	.	Name=Nc001468-896;Alias=Nc001468;
Nc001469-895	454/CeleraAssembler	genomic_DNA	1	895	.	+	.	Name=Nc001469-895;Alias=Nc001469;
Nc001470-894	454/CeleraAssembler	genomic_DNA	1	894	.	+	.	Name=Nc001470-894;Alias=Nc001470;
Nc001471-894	454/CeleraAssembler	genomic_DNA	1	894	.	+	.	Name=Nc001471-894;Alias=Nc001471;
Nc001472-894	454/CeleraAssembler	genomic_DNA	1	894	.	+	.	Name=Nc001472-894;Alias=Nc001472;
Nc001473-893	454/CeleraAssembler	genomic_DNA	1	893	.	+	.	Name=Nc001473-893;Alias=Nc001473;
Nc001474-893	454/CeleraAssembler	genomic_DNA	1	893	.	+	.	Name=Nc001474-893;Alias=Nc001474;
Nc001475-892	454/CeleraAssembler	genomic_DNA	1	892	.	+	.	Name=Nc001475-892;Alias=Nc001475;
Nc001476-891	454/CeleraAssembler	genomic_DNA	1	891	.	+	.	Name=Nc001476-891;Alias=Nc001476;
Nc001477-889	454/CeleraAssembler	genomic_DNA	1	889	.	+	.	Name=Nc001477-889;Alias=Nc001477;
Nc001478-889	454/CeleraAssembler	genomic_DNA	1	889	.	+	.	Name=Nc001478-889;Alias=Nc001478;
Nc001479-889	454/CeleraAssembler	genomic_DNA	1	889	.	+	.	Name=Nc001479-889;Alias=Nc001479;
Nc001480-888	454/CeleraAssembler	genomic_DNA	1	888	.	+	.	Name=Nc001480-888;Alias=Nc001480;
Nc001481-888	454/CeleraAssembler	genomic_DNA	1	888	.	+	.	Name=Nc001481-888;Alias=Nc001481;
Nc001482-888	454/CeleraAssembler	genomic_DNA	1	888	.	+	.	Name=Nc001482-888;Alias=Nc001482;
Nc001483-887	454/CeleraAssembler	genomic_DNA	1	887	.	+	.	Name=Nc001483-887;Alias=Nc001483;
Nc001484-887	454/CeleraAssembler	genomic_DNA	1	887	.	+	.	Name=Nc001484-887;Alias=Nc001484;
Nc001485-887	454/CeleraAssembler	genomic_DNA	1	887	.	+	.	Name=Nc001485-887;Alias=Nc001485;
Nc001486-885	454/CeleraAssembler	genomic_DNA	1	885	.	+	.	Name=Nc001486-885;Alias=Nc001486;
Nc001487-885	454/CeleraAssembler	genomic_DNA	1	885	.	+	.	Name=Nc001487-885;Alias=Nc001487;
Nc001488-885	454/CeleraAssembler	genomic_DNA	1	885	.	+	.	Name=Nc001488-885;Alias=Nc001488;
Nc001489-885	454/CeleraAssembler	genomic_DNA	1	885	.	+	.	Name=Nc001489-885;Alias=Nc001489;
Nc001490-885	454/CeleraAssembler	genomic_DNA	1	885	.	+	.	Name=Nc001490-885;Alias=Nc001490;
Nc001491-884	454/CeleraAssembler	genomic_DNA	1	884	.	+	.	Name=Nc001491-884;Alias=Nc001491;
Nc001492-883	454/CeleraAssembler	genomic_DNA	1	883	.	+	.	Name=Nc001492-883;Alias=Nc001492;
Nc001493-883	454/CeleraAssembler	genomic_DNA	1	883	.	+	.	Name=Nc001493-883;Alias=Nc001493;
Nc001494-882	454/CeleraAssembler	genomic_DNA	1	882	.	+	.	Name=Nc001494-882;Alias=Nc001494;
Nc001495-882	454/CeleraAssembler	genomic_DNA	1	882	.	+	.	Name=Nc001495-882;Alias=Nc001495;
Nc001496-882	454/CeleraAssembler	genomic_DNA	1	882	.	+	.	Name=Nc001496-882;Alias=Nc001496;
Nc001497-882	454/CeleraAssembler	genomic_DNA	1	882	.	+	.	Name=Nc001497-882;Alias=Nc001497;
Nc001498-882	454/CeleraAssembler	genomic_DNA	1	882	.	+	.	Name=Nc001498-882;Alias=Nc001498;
Nc001499-881	454/CeleraAssembler	genomic_DNA	1	881	.	+	.	Name=Nc001499-881;Alias=Nc001499;
Nc001500-881	454/CeleraAssembler	genomic_DNA	1	881	.	+	.	Name=Nc001500-881;Alias=Nc001500;
Nc001501-880	454/CeleraAssembler	genomic_DNA	1	880	.	+	.	Name=Nc001501-880;Alias=Nc001501;
Nc001502-880	454/CeleraAssembler	genomic_DNA	1	880	.	+	.	Name=Nc001502-880;Alias=Nc001502;
Nc001503-880	454/CeleraAssembler	genomic_DNA	1	880	.	+	.	Name=Nc001503-880;Alias=Nc001503;
Nc001504-879	454/CeleraAssembler	genomic_DNA	1	879	.	+	.	Name=Nc001504-879;Alias=Nc001504;
Nc001505-878	454/CeleraAssembler	genomic_DNA	1	878	.	+	.	Name=Nc001505-878;Alias=Nc001505;
Nc001506-878	454/CeleraAssembler	genomic_DNA	1	878	.	+	.	Name=Nc001506-878;Alias=Nc001506;
Nc001507-878	454/CeleraAssembler	genomic_DNA	1	878	.	+	.	Name=Nc001507-878;Alias=Nc001507;
Nc001508-878	454/CeleraAssembler	genomic_DNA	1	878	.	+	.	Name=Nc001508-878;Alias=Nc001508;
Nc001509-878	454/CeleraAssembler	genomic_DNA	1	878	.	+	.	Name=Nc001509-878;Alias=Nc001509;
Nc001510-877	454/CeleraAssembler	genomic_DNA	1	877	.	+	.	Name=Nc001510-877;Alias=Nc001510;
Nc001511-876	454/CeleraAssembler	genomic_DNA	1	876	.	+	.	Name=Nc001511-876;Alias=Nc001511;
Nc001512-876	454/CeleraAssembler	genomic_DNA	1	876	.	+	.	Name=Nc001512-876;Alias=Nc001512;
Nc001513-876	454/CeleraAssembler	genomic_DNA	1	876	.	+	.	Name=Nc001513-876;Alias=Nc001513;
Nc001514-876	454/CeleraAssembler	genomic_DNA	1	876	.	+	.	Name=Nc001514-876;Alias=Nc001514;
Nc001515-876	454/CeleraAssembler	genomic_DNA	1	876	.	+	.	Name=Nc001515-876;Alias=Nc001515;
Nc001516-876	454/CeleraAssembler	genomic_DNA	1	876	.	+	.	Name=Nc001516-876;Alias=Nc001516;
Nc001517-876	454/CeleraAssembler	genomic_DNA	1	876	.	+	.	Name=Nc001517-876;Alias=Nc001517;
Nc001518-875	454/CeleraAssembler	genomic_DNA	1	875	.	+	.	Name=Nc001518-875;Alias=Nc001518;
Nc001519-874	454/CeleraAssembler	genomic_DNA	1	874	.	+	.	Name=Nc001519-874;Alias=Nc001519;
Nc001520-873	454/CeleraAssembler	genomic_DNA	1	873	.	+	.	Name=Nc001520-873;Alias=Nc001520;
Nc001521-873	454/CeleraAssembler	genomic_DNA	1	873	.	+	.	Name=Nc001521-873;Alias=Nc001521;
Nc001522-873	454/CeleraAssembler	genomic_DNA	1	873	.	+	.	Name=Nc001522-873;Alias=Nc001522;
Nc001523-872	454/CeleraAssembler	genomic_DNA	1	872	.	+	.	Name=Nc001523-872;Alias=Nc001523;
Nc001524-872	454/CeleraAssembler	genomic_DNA	1	872	.	+	.	Name=Nc001524-872;Alias=Nc001524;
Nc001525-872	454/CeleraAssembler	genomic_DNA	1	872	.	+	.	Name=Nc001525-872;Alias=Nc001525;
Nc001526-871	454/CeleraAssembler	genomic_DNA	1	871	.	+	.	Name=Nc001526-871;Alias=Nc001526;
Nc001527-871	454/CeleraAssembler	genomic_DNA	1	871	.	+	.	Name=Nc001527-871;Alias=Nc001527;
Nc001528-871	454/CeleraAssembler	genomic_DNA	1	871	.	+	.	Name=Nc001528-871;Alias=Nc001528;
Nc001529-870	454/CeleraAssembler	genomic_DNA	1	870	.	+	.	Name=Nc001529-870;Alias=Nc001529;
Nc001530-870	454/CeleraAssembler	genomic_DNA	1	870	.	+	.	Name=Nc001530-870;Alias=Nc001530;
Nc001531-870	454/CeleraAssembler	genomic_DNA	1	870	.	+	.	Name=Nc001531-870;Alias=Nc001531;
Nc001532-870	454/CeleraAssembler	genomic_DNA	1	870	.	+	.	Name=Nc001532-870;Alias=Nc001532;
Nc001533-870	454/CeleraAssembler	genomic_DNA	1	870	.	+	.	Name=Nc001533-870;Alias=Nc001533;
Nc001534-870	454/CeleraAssembler	genomic_DNA	1	870	.	+	.	Name=Nc001534-870;Alias=Nc001534;
Nc001535-869	454/CeleraAssembler	genomic_DNA	1	869	.	+	.	Name=Nc001535-869;Alias=Nc001535;
Nc001536-869	454/CeleraAssembler	genomic_DNA	1	869	.	+	.	Name=Nc001536-869;Alias=Nc001536;
Nc001537-869	454/CeleraAssembler	genomic_DNA	1	869	.	+	.	Name=Nc001537-869;Alias=Nc001537;
Nc001538-868	454/CeleraAssembler	genomic_DNA	1	868	.	+	.	Name=Nc001538-868;Alias=Nc001538;
Nc001539-868	454/CeleraAssembler	genomic_DNA	1	868	.	+	.	Name=Nc001539-868;Alias=Nc001539;
Nc001540-868	454/CeleraAssembler	genomic_DNA	1	868	.	+	.	Name=Nc001540-868;Alias=Nc001540;
Nc001541-868	454/CeleraAssembler	genomic_DNA	1	868	.	+	.	Name=Nc001541-868;Alias=Nc001541;
Nc001542-868	454/CeleraAssembler	genomic_DNA	1	868	.	+	.	Name=Nc001542-868;Alias=Nc001542;
Nc001543-867	454/CeleraAssembler	genomic_DNA	1	867	.	+	.	Name=Nc001543-867;Alias=Nc001543;
Nc001544-867	454/CeleraAssembler	genomic_DNA	1	867	.	+	.	Name=Nc001544-867;Alias=Nc001544;
Nc001545-866	454/CeleraAssembler	genomic_DNA	1	866	.	+	.	Name=Nc001545-866;Alias=Nc001545;
Nc001546-866	454/CeleraAssembler	genomic_DNA	1	866	.	+	.	Name=Nc001546-866;Alias=Nc001546;
Nc001547-865	454/CeleraAssembler	genomic_DNA	1	865	.	+	.	Name=Nc001547-865;Alias=Nc001547;
Nc001548-865	454/CeleraAssembler	genomic_DNA	1	865	.	+	.	Name=Nc001548-865;Alias=Nc001548;
Nc001549-865	454/CeleraAssembler	genomic_DNA	1	865	.	+	.	Name=Nc001549-865;Alias=Nc001549;
Nc001550-865	454/CeleraAssembler	genomic_DNA	1	865	.	+	.	Name=Nc001550-865;Alias=Nc001550;
Nc001551-865	454/CeleraAssembler	genomic_DNA	1	865	.	+	.	Name=Nc001551-865;Alias=Nc001551;
Nc001552-864	454/CeleraAssembler	genomic_DNA	1	864	.	+	.	Name=Nc001552-864;Alias=Nc001552;
Nc001553-864	454/CeleraAssembler	genomic_DNA	1	864	.	+	.	Name=Nc001553-864;Alias=Nc001553;
Nc001554-864	454/CeleraAssembler	genomic_DNA	1	864	.	+	.	Name=Nc001554-864;Alias=Nc001554;
Nc001555-864	454/CeleraAssembler	genomic_DNA	1	864	.	+	.	Name=Nc001555-864;Alias=Nc001555;
Nc001556-863	454/CeleraAssembler	genomic_DNA	1	863	.	+	.	Name=Nc001556-863;Alias=Nc001556;
Nc001557-863	454/CeleraAssembler	genomic_DNA	1	863	.	+	.	Name=Nc001557-863;Alias=Nc001557;
Nc001558-862	454/CeleraAssembler	genomic_DNA	1	862	.	+	.	Name=Nc001558-862;Alias=Nc001558;
Nc001559-862	454/CeleraAssembler	genomic_DNA	1	862	.	+	.	Name=Nc001559-862;Alias=Nc001559;
Nc001560-862	454/CeleraAssembler	genomic_DNA	1	862	.	+	.	Name=Nc001560-862;Alias=Nc001560;
Nc001561-862	454/CeleraAssembler	genomic_DNA	1	862	.	+	.	Name=Nc001561-862;Alias=Nc001561;
Nc001562-862	454/CeleraAssembler	genomic_DNA	1	862	.	+	.	Name=Nc001562-862;Alias=Nc001562;
Nc001563-862	454/CeleraAssembler	genomic_DNA	1	862	.	+	.	Name=Nc001563-862;Alias=Nc001563;
Nc001564-861	454/CeleraAssembler	genomic_DNA	1	861	.	+	.	Name=Nc001564-861;Alias=Nc001564;
Nc001565-861	454/CeleraAssembler	genomic_DNA	1	861	.	+	.	Name=Nc001565-861;Alias=Nc001565;
Nc001566-861	454/CeleraAssembler	genomic_DNA	1	861	.	+	.	Name=Nc001566-861;Alias=Nc001566;
Nc001567-861	454/CeleraAssembler	genomic_DNA	1	861	.	+	.	Name=Nc001567-861;Alias=Nc001567;
Nc001568-861	454/CeleraAssembler	genomic_DNA	1	861	.	+	.	Name=Nc001568-861;Alias=Nc001568;
Nc001569-861	454/CeleraAssembler	genomic_DNA	1	861	.	+	.	Name=Nc001569-861;Alias=Nc001569;
Nc001570-860	454/CeleraAssembler	genomic_DNA	1	860	.	+	.	Name=Nc001570-860;Alias=Nc001570;
Nc001571-860	454/CeleraAssembler	genomic_DNA	1	860	.	+	.	Name=Nc001571-860;Alias=Nc001571;
Nc001572-860	454/CeleraAssembler	genomic_DNA	1	860	.	+	.	Name=Nc001572-860;Alias=Nc001572;
Nc001573-858	454/CeleraAssembler	genomic_DNA	1	858	.	+	.	Name=Nc001573-858;Alias=Nc001573;
Nc001574-858	454/CeleraAssembler	genomic_DNA	1	858	.	+	.	Name=Nc001574-858;Alias=Nc001574;
Nc001575-858	454/CeleraAssembler	genomic_DNA	1	858	.	+	.	Name=Nc001575-858;Alias=Nc001575;
Nc001576-858	454/CeleraAssembler	genomic_DNA	1	858	.	+	.	Name=Nc001576-858;Alias=Nc001576;
Nc001577-858	454/CeleraAssembler	genomic_DNA	1	858	.	+	.	Name=Nc001577-858;Alias=Nc001577;
Nc001578-857	454/CeleraAssembler	genomic_DNA	1	857	.	+	.	Name=Nc001578-857;Alias=Nc001578;
Nc001579-857	454/CeleraAssembler	genomic_DNA	1	857	.	+	.	Name=Nc001579-857;Alias=Nc001579;
Nc001580-857	454/CeleraAssembler	genomic_DNA	1	857	.	+	.	Name=Nc001580-857;Alias=Nc001580;
Nc001581-857	454/CeleraAssembler	genomic_DNA	1	857	.	+	.	Name=Nc001581-857;Alias=Nc001581;
Nc001582-857	454/CeleraAssembler	genomic_DNA	1	857	.	+	.	Name=Nc001582-857;Alias=Nc001582;
Nc001583-856	454/CeleraAssembler	genomic_DNA	1	856	.	+	.	Name=Nc001583-856;Alias=Nc001583;
Nc001584-856	454/CeleraAssembler	genomic_DNA	1	856	.	+	.	Name=Nc001584-856;Alias=Nc001584;
Nc001585-856	454/CeleraAssembler	genomic_DNA	1	856	.	+	.	Name=Nc001585-856;Alias=Nc001585;
Nc001586-855	454/CeleraAssembler	genomic_DNA	1	855	.	+	.	Name=Nc001586-855;Alias=Nc001586;
Nc001587-855	454/CeleraAssembler	genomic_DNA	1	855	.	+	.	Name=Nc001587-855;Alias=Nc001587;
Nc001588-855	454/CeleraAssembler	genomic_DNA	1	855	.	+	.	Name=Nc001588-855;Alias=Nc001588;
Nc001589-854	454/CeleraAssembler	genomic_DNA	1	854	.	+	.	Name=Nc001589-854;Alias=Nc001589;
Nc001590-854	454/CeleraAssembler	genomic_DNA	1	854	.	+	.	Name=Nc001590-854;Alias=Nc001590;
Nc001591-853	454/CeleraAssembler	genomic_DNA	1	853	.	+	.	Name=Nc001591-853;Alias=Nc001591;
Nc001592-853	454/CeleraAssembler	genomic_DNA	1	853	.	+	.	Name=Nc001592-853;Alias=Nc001592;
Nc001593-853	454/CeleraAssembler	genomic_DNA	1	853	.	+	.	Name=Nc001593-853;Alias=Nc001593;
Nc001594-852	454/CeleraAssembler	genomic_DNA	1	852	.	+	.	Name=Nc001594-852;Alias=Nc001594;
Nc001595-852	454/CeleraAssembler	genomic_DNA	1	852	.	+	.	Name=Nc001595-852;Alias=Nc001595;
Nc001596-851	454/CeleraAssembler	genomic_DNA	1	851	.	+	.	Name=Nc001596-851;Alias=Nc001596;
Nc001597-851	454/CeleraAssembler	genomic_DNA	1	851	.	+	.	Name=Nc001597-851;Alias=Nc001597;
Nc001598-850	454/CeleraAssembler	genomic_DNA	1	850	.	+	.	Name=Nc001598-850;Alias=Nc001598;
Nc001599-850	454/CeleraAssembler	genomic_DNA	1	850	.	+	.	Name=Nc001599-850;Alias=Nc001599;
Nc001600-850	454/CeleraAssembler	genomic_DNA	1	850	.	+	.	Name=Nc001600-850;Alias=Nc001600;
Nc001601-850	454/CeleraAssembler	genomic_DNA	1	850	.	+	.	Name=Nc001601-850;Alias=Nc001601;
Nc001602-850	454/CeleraAssembler	genomic_DNA	1	850	.	+	.	Name=Nc001602-850;Alias=Nc001602;
Nc001603-850	454/CeleraAssembler	genomic_DNA	1	850	.	+	.	Name=Nc001603-850;Alias=Nc001603;
Nc001604-850	454/CeleraAssembler	genomic_DNA	1	850	.	+	.	Name=Nc001604-850;Alias=Nc001604;
Nc001605-849	454/CeleraAssembler	genomic_DNA	1	849	.	+	.	Name=Nc001605-849;Alias=Nc001605;
Nc001606-849	454/CeleraAssembler	genomic_DNA	1	849	.	+	.	Name=Nc001606-849;Alias=Nc001606;
Nc001607-849	454/CeleraAssembler	genomic_DNA	1	849	.	+	.	Name=Nc001607-849;Alias=Nc001607;
Nc001608-848	454/CeleraAssembler	genomic_DNA	1	848	.	+	.	Name=Nc001608-848;Alias=Nc001608;
Nc001609-848	454/CeleraAssembler	genomic_DNA	1	848	.	+	.	Name=Nc001609-848;Alias=Nc001609;
Nc001610-848	454/CeleraAssembler	genomic_DNA	1	848	.	+	.	Name=Nc001610-848;Alias=Nc001610;
Nc001611-847	454/CeleraAssembler	genomic_DNA	1	847	.	+	.	Name=Nc001611-847;Alias=Nc001611;
Nc001612-847	454/CeleraAssembler	genomic_DNA	1	847	.	+	.	Name=Nc001612-847;Alias=Nc001612;
Nc001613-847	454/CeleraAssembler	genomic_DNA	1	847	.	+	.	Name=Nc001613-847;Alias=Nc001613;
Nc001614-847	454/CeleraAssembler	genomic_DNA	1	847	.	+	.	Name=Nc001614-847;Alias=Nc001614;
Nc001615-847	454/CeleraAssembler	genomic_DNA	1	847	.	+	.	Name=Nc001615-847;Alias=Nc001615;
Nc001616-847	454/CeleraAssembler	genomic_DNA	1	847	.	+	.	Name=Nc001616-847;Alias=Nc001616;
Nc001617-846	454/CeleraAssembler	genomic_DNA	1	846	.	+	.	Name=Nc001617-846;Alias=Nc001617;
Nc001618-846	454/CeleraAssembler	genomic_DNA	1	846	.	+	.	Name=Nc001618-846;Alias=Nc001618;
Nc001619-846	454/CeleraAssembler	genomic_DNA	1	846	.	+	.	Name=Nc001619-846;Alias=Nc001619;
Nc001620-846	454/CeleraAssembler	genomic_DNA	1	846	.	+	.	Name=Nc001620-846;Alias=Nc001620;
Nc001621-845	454/CeleraAssembler	genomic_DNA	1	845	.	+	.	Name=Nc001621-845;Alias=Nc001621;
Nc001622-845	454/CeleraAssembler	genomic_DNA	1	845	.	+	.	Name=Nc001622-845;Alias=Nc001622;
Nc001623-845	454/CeleraAssembler	genomic_DNA	1	845	.	+	.	Name=Nc001623-845;Alias=Nc001623;
Nc001624-845	454/CeleraAssembler	genomic_DNA	1	845	.	+	.	Name=Nc001624-845;Alias=Nc001624;
Nc001625-845	454/CeleraAssembler	genomic_DNA	1	845	.	+	.	Name=Nc001625-845;Alias=Nc001625;
Nc001626-845	454/CeleraAssembler	genomic_DNA	1	845	.	+	.	Name=Nc001626-845;Alias=Nc001626;
Nc001627-844	454/CeleraAssembler	genomic_DNA	1	844	.	+	.	Name=Nc001627-844;Alias=Nc001627;
Nc001628-844	454/CeleraAssembler	genomic_DNA	1	844	.	+	.	Name=Nc001628-844;Alias=Nc001628;
Nc001629-844	454/CeleraAssembler	genomic_DNA	1	844	.	+	.	Name=Nc001629-844;Alias=Nc001629;
Nc001630-844	454/CeleraAssembler	genomic_DNA	1	844	.	+	.	Name=Nc001630-844;Alias=Nc001630;
Nc001631-844	454/CeleraAssembler	genomic_DNA	1	844	.	+	.	Name=Nc001631-844;Alias=Nc001631;
Nc001632-843	454/CeleraAssembler	genomic_DNA	1	843	.	+	.	Name=Nc001632-843;Alias=Nc001632;
Nc001633-843	454/CeleraAssembler	genomic_DNA	1	843	.	+	.	Name=Nc001633-843;Alias=Nc001633;
Nc001634-843	454/CeleraAssembler	genomic_DNA	1	843	.	+	.	Name=Nc001634-843;Alias=Nc001634;
Nc001635-842	454/CeleraAssembler	genomic_DNA	1	842	.	+	.	Name=Nc001635-842;Alias=Nc001635;
Nc001636-842	454/CeleraAssembler	genomic_DNA	1	842	.	+	.	Name=Nc001636-842;Alias=Nc001636;
Nc001637-842	454/CeleraAssembler	genomic_DNA	1	842	.	+	.	Name=Nc001637-842;Alias=Nc001637;
Nc001638-841	454/CeleraAssembler	genomic_DNA	1	841	.	+	.	Name=Nc001638-841;Alias=Nc001638;
Nc001639-841	454/CeleraAssembler	genomic_DNA	1	841	.	+	.	Name=Nc001639-841;Alias=Nc001639;
Nc001640-841	454/CeleraAssembler	genomic_DNA	1	841	.	+	.	Name=Nc001640-841;Alias=Nc001640;
Nc001641-841	454/CeleraAssembler	genomic_DNA	1	841	.	+	.	Name=Nc001641-841;Alias=Nc001641;
Nc001642-840	454/CeleraAssembler	genomic_DNA	1	840	.	+	.	Name=Nc001642-840;Alias=Nc001642;
Nc001643-840	454/CeleraAssembler	genomic_DNA	1	840	.	+	.	Name=Nc001643-840;Alias=Nc001643;
Nc001644-840	454/CeleraAssembler	genomic_DNA	1	840	.	+	.	Name=Nc001644-840;Alias=Nc001644;
Nc001645-840	454/CeleraAssembler	genomic_DNA	1	840	.	+	.	Name=Nc001645-840;Alias=Nc001645;
Nc001646-840	454/CeleraAssembler	genomic_DNA	1	840	.	+	.	Name=Nc001646-840;Alias=Nc001646;
Nc001647-840	454/CeleraAssembler	genomic_DNA	1	840	.	+	.	Name=Nc001647-840;Alias=Nc001647;
Nc001648-840	454/CeleraAssembler	genomic_DNA	1	840	.	+	.	Name=Nc001648-840;Alias=Nc001648;
Nc001649-839	454/CeleraAssembler	genomic_DNA	1	839	.	+	.	Name=Nc001649-839;Alias=Nc001649;
Nc001650-839	454/CeleraAssembler	genomic_DNA	1	839	.	+	.	Name=Nc001650-839;Alias=Nc001650;
Nc001651-839	454/CeleraAssembler	genomic_DNA	1	839	.	+	.	Name=Nc001651-839;Alias=Nc001651;
Nc001652-839	454/CeleraAssembler	genomic_DNA	1	839	.	+	.	Name=Nc001652-839;Alias=Nc001652;
Nc001653-838	454/CeleraAssembler	genomic_DNA	1	838	.	+	.	Name=Nc001653-838;Alias=Nc001653;
Nc001654-838	454/CeleraAssembler	genomic_DNA	1	838	.	+	.	Name=Nc001654-838;Alias=Nc001654;
Nc001655-838	454/CeleraAssembler	genomic_DNA	1	838	.	+	.	Name=Nc001655-838;Alias=Nc001655;
Nc001656-838	454/CeleraAssembler	genomic_DNA	1	838	.	+	.	Name=Nc001656-838;Alias=Nc001656;
Nc001657-836	454/CeleraAssembler	genomic_DNA	1	836	.	+	.	Name=Nc001657-836;Alias=Nc001657;
Nc001658-835	454/CeleraAssembler	genomic_DNA	1	835	.	+	.	Name=Nc001658-835;Alias=Nc001658;
Nc001659-835	454/CeleraAssembler	genomic_DNA	1	835	.	+	.	Name=Nc001659-835;Alias=Nc001659;
Nc001660-835	454/CeleraAssembler	genomic_DNA	1	835	.	+	.	Name=Nc001660-835;Alias=Nc001660;
Nc001661-835	454/CeleraAssembler	genomic_DNA	1	835	.	+	.	Name=Nc001661-835;Alias=Nc001661;
Nc001662-835	454/CeleraAssembler	genomic_DNA	1	835	.	+	.	Name=Nc001662-835;Alias=Nc001662;
Nc001663-834	454/CeleraAssembler	genomic_DNA	1	834	.	+	.	Name=Nc001663-834;Alias=Nc001663;
Nc001664-833	454/CeleraAssembler	genomic_DNA	1	833	.	+	.	Name=Nc001664-833;Alias=Nc001664;
Nc001665-833	454/CeleraAssembler	genomic_DNA	1	833	.	+	.	Name=Nc001665-833;Alias=Nc001665;
Nc001666-833	454/CeleraAssembler	genomic_DNA	1	833	.	+	.	Name=Nc001666-833;Alias=Nc001666;
Nc001667-833	454/CeleraAssembler	genomic_DNA	1	833	.	+	.	Name=Nc001667-833;Alias=Nc001667;
Nc001668-833	454/CeleraAssembler	genomic_DNA	1	833	.	+	.	Name=Nc001668-833;Alias=Nc001668;
Nc001669-833	454/CeleraAssembler	genomic_DNA	1	833	.	+	.	Name=Nc001669-833;Alias=Nc001669;
Nc001670-832	454/CeleraAssembler	genomic_DNA	1	832	.	+	.	Name=Nc001670-832;Alias=Nc001670;
Nc001671-832	454/CeleraAssembler	genomic_DNA	1	832	.	+	.	Name=Nc001671-832;Alias=Nc001671;
Nc001672-832	454/CeleraAssembler	genomic_DNA	1	832	.	+	.	Name=Nc001672-832;Alias=Nc001672;
Nc001673-831	454/CeleraAssembler	genomic_DNA	1	831	.	+	.	Name=Nc001673-831;Alias=Nc001673;
Nc001674-830	454/CeleraAssembler	genomic_DNA	1	830	.	+	.	Name=Nc001674-830;Alias=Nc001674;
Nc001675-830	454/CeleraAssembler	genomic_DNA	1	830	.	+	.	Name=Nc001675-830;Alias=Nc001675;
Nc001676-830	454/CeleraAssembler	genomic_DNA	1	830	.	+	.	Name=Nc001676-830;Alias=Nc001676;
Nc001677-830	454/CeleraAssembler	genomic_DNA	1	830	.	+	.	Name=Nc001677-830;Alias=Nc001677;
Nc001678-829	454/CeleraAssembler	genomic_DNA	1	829	.	+	.	Name=Nc001678-829;Alias=Nc001678;
Nc001679-829	454/CeleraAssembler	genomic_DNA	1	829	.	+	.	Name=Nc001679-829;Alias=Nc001679;
Nc001680-828	454/CeleraAssembler	genomic_DNA	1	828	.	+	.	Name=Nc001680-828;Alias=Nc001680;
Nc001681-828	454/CeleraAssembler	genomic_DNA	1	828	.	+	.	Name=Nc001681-828;Alias=Nc001681;
Nc001682-828	454/CeleraAssembler	genomic_DNA	1	828	.	+	.	Name=Nc001682-828;Alias=Nc001682;
Nc001683-827	454/CeleraAssembler	genomic_DNA	1	827	.	+	.	Name=Nc001683-827;Alias=Nc001683;
Nc001684-827	454/CeleraAssembler	genomic_DNA	1	827	.	+	.	Name=Nc001684-827;Alias=Nc001684;
Nc001685-827	454/CeleraAssembler	genomic_DNA	1	827	.	+	.	Name=Nc001685-827;Alias=Nc001685;
Nc001686-827	454/CeleraAssembler	genomic_DNA	1	827	.	+	.	Name=Nc001686-827;Alias=Nc001686;
Nc001687-827	454/CeleraAssembler	genomic_DNA	1	827	.	+	.	Name=Nc001687-827;Alias=Nc001687;
Nc001688-826	454/CeleraAssembler	genomic_DNA	1	826	.	+	.	Name=Nc001688-826;Alias=Nc001688;
Nc001689-826	454/CeleraAssembler	genomic_DNA	1	826	.	+	.	Name=Nc001689-826;Alias=Nc001689;
Nc001690-826	454/CeleraAssembler	genomic_DNA	1	826	.	+	.	Name=Nc001690-826;Alias=Nc001690;
Nc001691-826	454/CeleraAssembler	genomic_DNA	1	826	.	+	.	Name=Nc001691-826;Alias=Nc001691;
Nc001692-825	454/CeleraAssembler	genomic_DNA	1	825	.	+	.	Name=Nc001692-825;Alias=Nc001692;
Nc001693-825	454/CeleraAssembler	genomic_DNA	1	825	.	+	.	Name=Nc001693-825;Alias=Nc001693;
Nc001694-824	454/CeleraAssembler	genomic_DNA	1	824	.	+	.	Name=Nc001694-824;Alias=Nc001694;
Nc001695-824	454/CeleraAssembler	genomic_DNA	1	824	.	+	.	Name=Nc001695-824;Alias=Nc001695;
Nc001696-824	454/CeleraAssembler	genomic_DNA	1	824	.	+	.	Name=Nc001696-824;Alias=Nc001696;
Nc001697-822	454/CeleraAssembler	genomic_DNA	1	822	.	+	.	Name=Nc001697-822;Alias=Nc001697;
Nc001698-822	454/CeleraAssembler	genomic_DNA	1	822	.	+	.	Name=Nc001698-822;Alias=Nc001698;
Nc001699-821	454/CeleraAssembler	genomic_DNA	1	821	.	+	.	Name=Nc001699-821;Alias=Nc001699;
Nc001700-820	454/CeleraAssembler	genomic_DNA	1	820	.	+	.	Name=Nc001700-820;Alias=Nc001700;
Nc001701-820	454/CeleraAssembler	genomic_DNA	1	820	.	+	.	Name=Nc001701-820;Alias=Nc001701;
Nc001702-819	454/CeleraAssembler	genomic_DNA	1	819	.	+	.	Name=Nc001702-819;Alias=Nc001702;
Nc001703-819	454/CeleraAssembler	genomic_DNA	1	819	.	+	.	Name=Nc001703-819;Alias=Nc001703;
Nc001704-818	454/CeleraAssembler	genomic_DNA	1	818	.	+	.	Name=Nc001704-818;Alias=Nc001704;
Nc001705-818	454/CeleraAssembler	genomic_DNA	1	818	.	+	.	Name=Nc001705-818;Alias=Nc001705;
Nc001706-817	454/CeleraAssembler	genomic_DNA	1	817	.	+	.	Name=Nc001706-817;Alias=Nc001706;
Nc001707-817	454/CeleraAssembler	genomic_DNA	1	817	.	+	.	Name=Nc001707-817;Alias=Nc001707;
Nc001708-817	454/CeleraAssembler	genomic_DNA	1	817	.	+	.	Name=Nc001708-817;Alias=Nc001708;
Nc001709-817	454/CeleraAssembler	genomic_DNA	1	817	.	+	.	Name=Nc001709-817;Alias=Nc001709;
Nc001710-816	454/CeleraAssembler	genomic_DNA	1	816	.	+	.	Name=Nc001710-816;Alias=Nc001710;
Nc001711-816	454/CeleraAssembler	genomic_DNA	1	816	.	+	.	Name=Nc001711-816;Alias=Nc001711;
Nc001712-816	454/CeleraAssembler	genomic_DNA	1	816	.	+	.	Name=Nc001712-816;Alias=Nc001712;
Nc001713-816	454/CeleraAssembler	genomic_DNA	1	816	.	+	.	Name=Nc001713-816;Alias=Nc001713;
Nc001714-816	454/CeleraAssembler	genomic_DNA	1	816	.	+	.	Name=Nc001714-816;Alias=Nc001714;
Nc001715-816	454/CeleraAssembler	genomic_DNA	1	816	.	+	.	Name=Nc001715-816;Alias=Nc001715;
Nc001716-815	454/CeleraAssembler	genomic_DNA	1	815	.	+	.	Name=Nc001716-815;Alias=Nc001716;
Nc001717-815	454/CeleraAssembler	genomic_DNA	1	815	.	+	.	Name=Nc001717-815;Alias=Nc001717;
Nc001718-815	454/CeleraAssembler	genomic_DNA	1	815	.	+	.	Name=Nc001718-815;Alias=Nc001718;
Nc001719-815	454/CeleraAssembler	genomic_DNA	1	815	.	+	.	Name=Nc001719-815;Alias=Nc001719;
Nc001720-814	454/CeleraAssembler	genomic_DNA	1	814	.	+	.	Name=Nc001720-814;Alias=Nc001720;
Nc001721-814	454/CeleraAssembler	genomic_DNA	1	814	.	+	.	Name=Nc001721-814;Alias=Nc001721;
Nc001722-814	454/CeleraAssembler	genomic_DNA	1	814	.	+	.	Name=Nc001722-814;Alias=Nc001722;
Nc001723-814	454/CeleraAssembler	genomic_DNA	1	814	.	+	.	Name=Nc001723-814;Alias=Nc001723;
Nc001724-814	454/CeleraAssembler	genomic_DNA	1	814	.	+	.	Name=Nc001724-814;Alias=Nc001724;
Nc001725-813	454/CeleraAssembler	genomic_DNA	1	813	.	+	.	Name=Nc001725-813;Alias=Nc001725;
Nc001726-813	454/CeleraAssembler	genomic_DNA	1	813	.	+	.	Name=Nc001726-813;Alias=Nc001726;
Nc001727-813	454/CeleraAssembler	genomic_DNA	1	813	.	+	.	Name=Nc001727-813;Alias=Nc001727;
Nc001728-813	454/CeleraAssembler	genomic_DNA	1	813	.	+	.	Name=Nc001728-813;Alias=Nc001728;
Nc001729-812	454/CeleraAssembler	genomic_DNA	1	812	.	+	.	Name=Nc001729-812;Alias=Nc001729;
Nc001730-812	454/CeleraAssembler	genomic_DNA	1	812	.	+	.	Name=Nc001730-812;Alias=Nc001730;
Nc001731-812	454/CeleraAssembler	genomic_DNA	1	812	.	+	.	Name=Nc001731-812;Alias=Nc001731;
Nc001732-811	454/CeleraAssembler	genomic_DNA	1	811	.	+	.	Name=Nc001732-811;Alias=Nc001732;
Nc001733-810	454/CeleraAssembler	genomic_DNA	1	810	.	+	.	Name=Nc001733-810;Alias=Nc001733;
Nc001734-810	454/CeleraAssembler	genomic_DNA	1	810	.	+	.	Name=Nc001734-810;Alias=Nc001734;
Nc001735-810	454/CeleraAssembler	genomic_DNA	1	810	.	+	.	Name=Nc001735-810;Alias=Nc001735;
Nc001736-810	454/CeleraAssembler	genomic_DNA	1	810	.	+	.	Name=Nc001736-810;Alias=Nc001736;
Nc001737-810	454/CeleraAssembler	genomic_DNA	1	810	.	+	.	Name=Nc001737-810;Alias=Nc001737;
Nc001738-809	454/CeleraAssembler	genomic_DNA	1	809	.	+	.	Name=Nc001738-809;Alias=Nc001738;
Nc001739-809	454/CeleraAssembler	genomic_DNA	1	809	.	+	.	Name=Nc001739-809;Alias=Nc001739;
Nc001740-809	454/CeleraAssembler	genomic_DNA	1	809	.	+	.	Name=Nc001740-809;Alias=Nc001740;
Nc001741-808	454/CeleraAssembler	genomic_DNA	1	808	.	+	.	Name=Nc001741-808;Alias=Nc001741;
Nc001742-808	454/CeleraAssembler	genomic_DNA	1	808	.	+	.	Name=Nc001742-808;Alias=Nc001742;
Nc001743-807	454/CeleraAssembler	genomic_DNA	1	807	.	+	.	Name=Nc001743-807;Alias=Nc001743;
Nc001744-807	454/CeleraAssembler	genomic_DNA	1	807	.	+	.	Name=Nc001744-807;Alias=Nc001744;
Nc001745-807	454/CeleraAssembler	genomic_DNA	1	807	.	+	.	Name=Nc001745-807;Alias=Nc001745;
Nc001746-807	454/CeleraAssembler	genomic_DNA	1	807	.	+	.	Name=Nc001746-807;Alias=Nc001746;
Nc001747-807	454/CeleraAssembler	genomic_DNA	1	807	.	+	.	Name=Nc001747-807;Alias=Nc001747;
Nc001748-807	454/CeleraAssembler	genomic_DNA	1	807	.	+	.	Name=Nc001748-807;Alias=Nc001748;
Nc001749-806	454/CeleraAssembler	genomic_DNA	1	806	.	+	.	Name=Nc001749-806;Alias=Nc001749;
Nc001750-806	454/CeleraAssembler	genomic_DNA	1	806	.	+	.	Name=Nc001750-806;Alias=Nc001750;
Nc001751-805	454/CeleraAssembler	genomic_DNA	1	805	.	+	.	Name=Nc001751-805;Alias=Nc001751;
Nc001752-805	454/CeleraAssembler	genomic_DNA	1	805	.	+	.	Name=Nc001752-805;Alias=Nc001752;
Nc001753-805	454/CeleraAssembler	genomic_DNA	1	805	.	+	.	Name=Nc001753-805;Alias=Nc001753;
Nc001754-805	454/CeleraAssembler	genomic_DNA	1	805	.	+	.	Name=Nc001754-805;Alias=Nc001754;
Nc001755-804	454/CeleraAssembler	genomic_DNA	1	804	.	+	.	Name=Nc001755-804;Alias=Nc001755;
Nc001756-804	454/CeleraAssembler	genomic_DNA	1	804	.	+	.	Name=Nc001756-804;Alias=Nc001756;
Nc001757-804	454/CeleraAssembler	genomic_DNA	1	804	.	+	.	Name=Nc001757-804;Alias=Nc001757;
Nc001758-804	454/CeleraAssembler	genomic_DNA	1	804	.	+	.	Name=Nc001758-804;Alias=Nc001758;
Nc001759-803	454/CeleraAssembler	genomic_DNA	1	803	.	+	.	Name=Nc001759-803;Alias=Nc001759;
Nc001760-803	454/CeleraAssembler	genomic_DNA	1	803	.	+	.	Name=Nc001760-803;Alias=Nc001760;
Nc001761-803	454/CeleraAssembler	genomic_DNA	1	803	.	+	.	Name=Nc001761-803;Alias=Nc001761;
Nc001762-803	454/CeleraAssembler	genomic_DNA	1	803	.	+	.	Name=Nc001762-803;Alias=Nc001762;
Nc001763-803	454/CeleraAssembler	genomic_DNA	1	803	.	+	.	Name=Nc001763-803;Alias=Nc001763;
Nc001764-803	454/CeleraAssembler	genomic_DNA	1	803	.	+	.	Name=Nc001764-803;Alias=Nc001764;
Nc001765-803	454/CeleraAssembler	genomic_DNA	1	803	.	+	.	Name=Nc001765-803;Alias=Nc001765;
Nc001766-803	454/CeleraAssembler	genomic_DNA	1	803	.	+	.	Name=Nc001766-803;Alias=Nc001766;
Nc001767-802	454/CeleraAssembler	genomic_DNA	1	802	.	+	.	Name=Nc001767-802;Alias=Nc001767;
Nc001768-802	454/CeleraAssembler	genomic_DNA	1	802	.	+	.	Name=Nc001768-802;Alias=Nc001768;
Nc001769-801	454/CeleraAssembler	genomic_DNA	1	801	.	+	.	Name=Nc001769-801;Alias=Nc001769;
Nc001770-801	454/CeleraAssembler	genomic_DNA	1	801	.	+	.	Name=Nc001770-801;Alias=Nc001770;
Nc001771-800	454/CeleraAssembler	genomic_DNA	1	800	.	+	.	Name=Nc001771-800;Alias=Nc001771;
Nc001772-800	454/CeleraAssembler	genomic_DNA	1	800	.	+	.	Name=Nc001772-800;Alias=Nc001772;
Nc001773-800	454/CeleraAssembler	genomic_DNA	1	800	.	+	.	Name=Nc001773-800;Alias=Nc001773;
Nc001774-800	454/CeleraAssembler	genomic_DNA	1	800	.	+	.	Name=Nc001774-800;Alias=Nc001774;
Nc001775-800	454/CeleraAssembler	genomic_DNA	1	800	.	+	.	Name=Nc001775-800;Alias=Nc001775;
Nc001776-800	454/CeleraAssembler	genomic_DNA	1	800	.	+	.	Name=Nc001776-800;Alias=Nc001776;
Nc001777-799	454/CeleraAssembler	genomic_DNA	1	799	.	+	.	Name=Nc001777-799;Alias=Nc001777;
Nc001778-799	454/CeleraAssembler	genomic_DNA	1	799	.	+	.	Name=Nc001778-799;Alias=Nc001778;
Nc001779-799	454/CeleraAssembler	genomic_DNA	1	799	.	+	.	Name=Nc001779-799;Alias=Nc001779;
Nc001780-798	454/CeleraAssembler	genomic_DNA	1	798	.	+	.	Name=Nc001780-798;Alias=Nc001780;
Nc001781-797	454/CeleraAssembler	genomic_DNA	1	797	.	+	.	Name=Nc001781-797;Alias=Nc001781;
Nc001782-797	454/CeleraAssembler	genomic_DNA	1	797	.	+	.	Name=Nc001782-797;Alias=Nc001782;
Nc001783-797	454/CeleraAssembler	genomic_DNA	1	797	.	+	.	Name=Nc001783-797;Alias=Nc001783;
Nc001784-796	454/CeleraAssembler	genomic_DNA	1	796	.	+	.	Name=Nc001784-796;Alias=Nc001784;
Nc001785-796	454/CeleraAssembler	genomic_DNA	1	796	.	+	.	Name=Nc001785-796;Alias=Nc001785;
Nc001786-796	454/CeleraAssembler	genomic_DNA	1	796	.	+	.	Name=Nc001786-796;Alias=Nc001786;
Nc001787-795	454/CeleraAssembler	genomic_DNA	1	795	.	+	.	Name=Nc001787-795;Alias=Nc001787;
Nc001788-795	454/CeleraAssembler	genomic_DNA	1	795	.	+	.	Name=Nc001788-795;Alias=Nc001788;
Nc001789-795	454/CeleraAssembler	genomic_DNA	1	795	.	+	.	Name=Nc001789-795;Alias=Nc001789;
Nc001790-794	454/CeleraAssembler	genomic_DNA	1	794	.	+	.	Name=Nc001790-794;Alias=Nc001790;
Nc001791-794	454/CeleraAssembler	genomic_DNA	1	794	.	+	.	Name=Nc001791-794;Alias=Nc001791;
Nc001792-794	454/CeleraAssembler	genomic_DNA	1	794	.	+	.	Name=Nc001792-794;Alias=Nc001792;
Nc001793-794	454/CeleraAssembler	genomic_DNA	1	794	.	+	.	Name=Nc001793-794;Alias=Nc001793;
Nc001794-794	454/CeleraAssembler	genomic_DNA	1	794	.	+	.	Name=Nc001794-794;Alias=Nc001794;
Nc001795-793	454/CeleraAssembler	genomic_DNA	1	793	.	+	.	Name=Nc001795-793;Alias=Nc001795;
Nc001796-793	454/CeleraAssembler	genomic_DNA	1	793	.	+	.	Name=Nc001796-793;Alias=Nc001796;
Nc001797-793	454/CeleraAssembler	genomic_DNA	1	793	.	+	.	Name=Nc001797-793;Alias=Nc001797;
Nc001798-792	454/CeleraAssembler	genomic_DNA	1	792	.	+	.	Name=Nc001798-792;Alias=Nc001798;
Nc001799-792	454/CeleraAssembler	genomic_DNA	1	792	.	+	.	Name=Nc001799-792;Alias=Nc001799;
Nc001800-792	454/CeleraAssembler	genomic_DNA	1	792	.	+	.	Name=Nc001800-792;Alias=Nc001800;
Nc001801-792	454/CeleraAssembler	genomic_DNA	1	792	.	+	.	Name=Nc001801-792;Alias=Nc001801;
Nc001802-792	454/CeleraAssembler	genomic_DNA	1	792	.	+	.	Name=Nc001802-792;Alias=Nc001802;
Nc001803-792	454/CeleraAssembler	genomic_DNA	1	792	.	+	.	Name=Nc001803-792;Alias=Nc001803;
Nc001804-791	454/CeleraAssembler	genomic_DNA	1	791	.	+	.	Name=Nc001804-791;Alias=Nc001804;
Nc001805-791	454/CeleraAssembler	genomic_DNA	1	791	.	+	.	Name=Nc001805-791;Alias=Nc001805;
Nc001806-791	454/CeleraAssembler	genomic_DNA	1	791	.	+	.	Name=Nc001806-791;Alias=Nc001806;
Nc001807-790	454/CeleraAssembler	genomic_DNA	1	790	.	+	.	Name=Nc001807-790;Alias=Nc001807;
Nc001808-790	454/CeleraAssembler	genomic_DNA	1	790	.	+	.	Name=Nc001808-790;Alias=Nc001808;
Nc001809-790	454/CeleraAssembler	genomic_DNA	1	790	.	+	.	Name=Nc001809-790;Alias=Nc001809;
Nc001810-790	454/CeleraAssembler	genomic_DNA	1	790	.	+	.	Name=Nc001810-790;Alias=Nc001810;
Nc001811-789	454/CeleraAssembler	genomic_DNA	1	789	.	+	.	Name=Nc001811-789;Alias=Nc001811;
Nc001812-788	454/CeleraAssembler	genomic_DNA	1	788	.	+	.	Name=Nc001812-788;Alias=Nc001812;
Nc001813-788	454/CeleraAssembler	genomic_DNA	1	788	.	+	.	Name=Nc001813-788;Alias=Nc001813;
Nc001814-788	454/CeleraAssembler	genomic_DNA	1	788	.	+	.	Name=Nc001814-788;Alias=Nc001814;
Nc001815-788	454/CeleraAssembler	genomic_DNA	1	788	.	+	.	Name=Nc001815-788;Alias=Nc001815;
Nc001816-788	454/CeleraAssembler	genomic_DNA	1	788	.	+	.	Name=Nc001816-788;Alias=Nc001816;
Nc001817-788	454/CeleraAssembler	genomic_DNA	1	788	.	+	.	Name=Nc001817-788;Alias=Nc001817;
Nc001818-787	454/CeleraAssembler	genomic_DNA	1	787	.	+	.	Name=Nc001818-787;Alias=Nc001818;
Nc001819-787	454/CeleraAssembler	genomic_DNA	1	787	.	+	.	Name=Nc001819-787;Alias=Nc001819;
Nc001820-787	454/CeleraAssembler	genomic_DNA	1	787	.	+	.	Name=Nc001820-787;Alias=Nc001820;
Nc001821-787	454/CeleraAssembler	genomic_DNA	1	787	.	+	.	Name=Nc001821-787;Alias=Nc001821;
Nc001822-786	454/CeleraAssembler	genomic_DNA	1	786	.	+	.	Name=Nc001822-786;Alias=Nc001822;
Nc001823-786	454/CeleraAssembler	genomic_DNA	1	786	.	+	.	Name=Nc001823-786;Alias=Nc001823;
Nc001824-786	454/CeleraAssembler	genomic_DNA	1	786	.	+	.	Name=Nc001824-786;Alias=Nc001824;
Nc001825-786	454/CeleraAssembler	genomic_DNA	1	786	.	+	.	Name=Nc001825-786;Alias=Nc001825;
Nc001826-786	454/CeleraAssembler	genomic_DNA	1	786	.	+	.	Name=Nc001826-786;Alias=Nc001826;
Nc001827-785	454/CeleraAssembler	genomic_DNA	1	785	.	+	.	Name=Nc001827-785;Alias=Nc001827;
Nc001828-785	454/CeleraAssembler	genomic_DNA	1	785	.	+	.	Name=Nc001828-785;Alias=Nc001828;
Nc001829-785	454/CeleraAssembler	genomic_DNA	1	785	.	+	.	Name=Nc001829-785;Alias=Nc001829;
Nc001830-785	454/CeleraAssembler	genomic_DNA	1	785	.	+	.	Name=Nc001830-785;Alias=Nc001830;
Nc001831-784	454/CeleraAssembler	genomic_DNA	1	784	.	+	.	Name=Nc001831-784;Alias=Nc001831;
Nc001832-784	454/CeleraAssembler	genomic_DNA	1	784	.	+	.	Name=Nc001832-784;Alias=Nc001832;
Nc001833-784	454/CeleraAssembler	genomic_DNA	1	784	.	+	.	Name=Nc001833-784;Alias=Nc001833;
Nc001834-784	454/CeleraAssembler	genomic_DNA	1	784	.	+	.	Name=Nc001834-784;Alias=Nc001834;
Nc001835-783	454/CeleraAssembler	genomic_DNA	1	783	.	+	.	Name=Nc001835-783;Alias=Nc001835;
Nc001836-783	454/CeleraAssembler	genomic_DNA	1	783	.	+	.	Name=Nc001836-783;Alias=Nc001836;
Nc001837-783	454/CeleraAssembler	genomic_DNA	1	783	.	+	.	Name=Nc001837-783;Alias=Nc001837;
Nc001838-783	454/CeleraAssembler	genomic_DNA	1	783	.	+	.	Name=Nc001838-783;Alias=Nc001838;
Nc001839-783	454/CeleraAssembler	genomic_DNA	1	783	.	+	.	Name=Nc001839-783;Alias=Nc001839;
Nc001840-782	454/CeleraAssembler	genomic_DNA	1	782	.	+	.	Name=Nc001840-782;Alias=Nc001840;
Nc001841-782	454/CeleraAssembler	genomic_DNA	1	782	.	+	.	Name=Nc001841-782;Alias=Nc001841;
Nc001842-782	454/CeleraAssembler	genomic_DNA	1	782	.	+	.	Name=Nc001842-782;Alias=Nc001842;
Nc001843-782	454/CeleraAssembler	genomic_DNA	1	782	.	+	.	Name=Nc001843-782;Alias=Nc001843;
Nc001844-782	454/CeleraAssembler	genomic_DNA	1	782	.	+	.	Name=Nc001844-782;Alias=Nc001844;
Nc001845-782	454/CeleraAssembler	genomic_DNA	1	782	.	+	.	Name=Nc001845-782;Alias=Nc001845;
Nc001846-782	454/CeleraAssembler	genomic_DNA	1	782	.	+	.	Name=Nc001846-782;Alias=Nc001846;
Nc001847-781	454/CeleraAssembler	genomic_DNA	1	781	.	+	.	Name=Nc001847-781;Alias=Nc001847;
Nc001848-781	454/CeleraAssembler	genomic_DNA	1	781	.	+	.	Name=Nc001848-781;Alias=Nc001848;
Nc001849-781	454/CeleraAssembler	genomic_DNA	1	781	.	+	.	Name=Nc001849-781;Alias=Nc001849;
Nc001850-781	454/CeleraAssembler	genomic_DNA	1	781	.	+	.	Name=Nc001850-781;Alias=Nc001850;
Nc001851-781	454/CeleraAssembler	genomic_DNA	1	781	.	+	.	Name=Nc001851-781;Alias=Nc001851;
Nc001852-781	454/CeleraAssembler	genomic_DNA	1	781	.	+	.	Name=Nc001852-781;Alias=Nc001852;
Nc001853-780	454/CeleraAssembler	genomic_DNA	1	780	.	+	.	Name=Nc001853-780;Alias=Nc001853;
Nc001854-780	454/CeleraAssembler	genomic_DNA	1	780	.	+	.	Name=Nc001854-780;Alias=Nc001854;
Nc001855-780	454/CeleraAssembler	genomic_DNA	1	780	.	+	.	Name=Nc001855-780;Alias=Nc001855;
Nc001856-780	454/CeleraAssembler	genomic_DNA	1	780	.	+	.	Name=Nc001856-780;Alias=Nc001856;
Nc001857-780	454/CeleraAssembler	genomic_DNA	1	780	.	+	.	Name=Nc001857-780;Alias=Nc001857;
Nc001858-780	454/CeleraAssembler	genomic_DNA	1	780	.	+	.	Name=Nc001858-780;Alias=Nc001858;
Nc001859-780	454/CeleraAssembler	genomic_DNA	1	780	.	+	.	Name=Nc001859-780;Alias=Nc001859;
Nc001860-780	454/CeleraAssembler	genomic_DNA	1	780	.	+	.	Name=Nc001860-780;Alias=Nc001860;
Nc001861-779	454/CeleraAssembler	genomic_DNA	1	779	.	+	.	Name=Nc001861-779;Alias=Nc001861;
Nc001862-779	454/CeleraAssembler	genomic_DNA	1	779	.	+	.	Name=Nc001862-779;Alias=Nc001862;
Nc001863-779	454/CeleraAssembler	genomic_DNA	1	779	.	+	.	Name=Nc001863-779;Alias=Nc001863;
Nc001864-778	454/CeleraAssembler	genomic_DNA	1	778	.	+	.	Name=Nc001864-778;Alias=Nc001864;
Nc001865-778	454/CeleraAssembler	genomic_DNA	1	778	.	+	.	Name=Nc001865-778;Alias=Nc001865;
Nc001866-778	454/CeleraAssembler	genomic_DNA	1	778	.	+	.	Name=Nc001866-778;Alias=Nc001866;
Nc001867-778	454/CeleraAssembler	genomic_DNA	1	778	.	+	.	Name=Nc001867-778;Alias=Nc001867;
Nc001868-777	454/CeleraAssembler	genomic_DNA	1	777	.	+	.	Name=Nc001868-777;Alias=Nc001868;
Nc001869-777	454/CeleraAssembler	genomic_DNA	1	777	.	+	.	Name=Nc001869-777;Alias=Nc001869;
Nc001870-777	454/CeleraAssembler	genomic_DNA	1	777	.	+	.	Name=Nc001870-777;Alias=Nc001870;
Nc001871-776	454/CeleraAssembler	genomic_DNA	1	776	.	+	.	Name=Nc001871-776;Alias=Nc001871;
Nc001872-776	454/CeleraAssembler	genomic_DNA	1	776	.	+	.	Name=Nc001872-776;Alias=Nc001872;
Nc001873-776	454/CeleraAssembler	genomic_DNA	1	776	.	+	.	Name=Nc001873-776;Alias=Nc001873;
Nc001874-776	454/CeleraAssembler	genomic_DNA	1	776	.	+	.	Name=Nc001874-776;Alias=Nc001874;
Nc001875-776	454/CeleraAssembler	genomic_DNA	1	776	.	+	.	Name=Nc001875-776;Alias=Nc001875;
Nc001876-776	454/CeleraAssembler	genomic_DNA	1	776	.	+	.	Name=Nc001876-776;Alias=Nc001876;
Nc001877-775	454/CeleraAssembler	genomic_DNA	1	775	.	+	.	Name=Nc001877-775;Alias=Nc001877;
Nc001878-775	454/CeleraAssembler	genomic_DNA	1	775	.	+	.	Name=Nc001878-775;Alias=Nc001878;
Nc001879-775	454/CeleraAssembler	genomic_DNA	1	775	.	+	.	Name=Nc001879-775;Alias=Nc001879;
Nc001880-775	454/CeleraAssembler	genomic_DNA	1	775	.	+	.	Name=Nc001880-775;Alias=Nc001880;
Nc001881-775	454/CeleraAssembler	genomic_DNA	1	775	.	+	.	Name=Nc001881-775;Alias=Nc001881;
Nc001882-774	454/CeleraAssembler	genomic_DNA	1	774	.	+	.	Name=Nc001882-774;Alias=Nc001882;
Nc001883-774	454/CeleraAssembler	genomic_DNA	1	774	.	+	.	Name=Nc001883-774;Alias=Nc001883;
Nc001884-774	454/CeleraAssembler	genomic_DNA	1	774	.	+	.	Name=Nc001884-774;Alias=Nc001884;
Nc001885-774	454/CeleraAssembler	genomic_DNA	1	774	.	+	.	Name=Nc001885-774;Alias=Nc001885;
Nc001886-774	454/CeleraAssembler	genomic_DNA	1	774	.	+	.	Name=Nc001886-774;Alias=Nc001886;
Nc001887-773	454/CeleraAssembler	genomic_DNA	1	773	.	+	.	Name=Nc001887-773;Alias=Nc001887;
Nc001888-773	454/CeleraAssembler	genomic_DNA	1	773	.	+	.	Name=Nc001888-773;Alias=Nc001888;
Nc001889-773	454/CeleraAssembler	genomic_DNA	1	773	.	+	.	Name=Nc001889-773;Alias=Nc001889;
Nc001890-773	454/CeleraAssembler	genomic_DNA	1	773	.	+	.	Name=Nc001890-773;Alias=Nc001890;
Nc001891-773	454/CeleraAssembler	genomic_DNA	1	773	.	+	.	Name=Nc001891-773;Alias=Nc001891;
Nc001892-773	454/CeleraAssembler	genomic_DNA	1	773	.	+	.	Name=Nc001892-773;Alias=Nc001892;
Nc001893-773	454/CeleraAssembler	genomic_DNA	1	773	.	+	.	Name=Nc001893-773;Alias=Nc001893;
Nc001894-772	454/CeleraAssembler	genomic_DNA	1	772	.	+	.	Name=Nc001894-772;Alias=Nc001894;
Nc001895-772	454/CeleraAssembler	genomic_DNA	1	772	.	+	.	Name=Nc001895-772;Alias=Nc001895;
Nc001896-772	454/CeleraAssembler	genomic_DNA	1	772	.	+	.	Name=Nc001896-772;Alias=Nc001896;
Nc001897-772	454/CeleraAssembler	genomic_DNA	1	772	.	+	.	Name=Nc001897-772;Alias=Nc001897;
Nc001898-771	454/CeleraAssembler	genomic_DNA	1	771	.	+	.	Name=Nc001898-771;Alias=Nc001898;
Nc001899-771	454/CeleraAssembler	genomic_DNA	1	771	.	+	.	Name=Nc001899-771;Alias=Nc001899;
Nc001900-771	454/CeleraAssembler	genomic_DNA	1	771	.	+	.	Name=Nc001900-771;Alias=Nc001900;
Nc001901-771	454/CeleraAssembler	genomic_DNA	1	771	.	+	.	Name=Nc001901-771;Alias=Nc001901;
Nc001902-771	454/CeleraAssembler	genomic_DNA	1	771	.	+	.	Name=Nc001902-771;Alias=Nc001902;
Nc001903-770	454/CeleraAssembler	genomic_DNA	1	770	.	+	.	Name=Nc001903-770;Alias=Nc001903;
Nc001904-770	454/CeleraAssembler	genomic_DNA	1	770	.	+	.	Name=Nc001904-770;Alias=Nc001904;
Nc001905-770	454/CeleraAssembler	genomic_DNA	1	770	.	+	.	Name=Nc001905-770;Alias=Nc001905;
Nc001906-769	454/CeleraAssembler	genomic_DNA	1	769	.	+	.	Name=Nc001906-769;Alias=Nc001906;
Nc001907-769	454/CeleraAssembler	genomic_DNA	1	769	.	+	.	Name=Nc001907-769;Alias=Nc001907;
Nc001908-769	454/CeleraAssembler	genomic_DNA	1	769	.	+	.	Name=Nc001908-769;Alias=Nc001908;
Nc001909-768	454/CeleraAssembler	genomic_DNA	1	768	.	+	.	Name=Nc001909-768;Alias=Nc001909;
Nc001910-768	454/CeleraAssembler	genomic_DNA	1	768	.	+	.	Name=Nc001910-768;Alias=Nc001910;
Nc001911-768	454/CeleraAssembler	genomic_DNA	1	768	.	+	.	Name=Nc001911-768;Alias=Nc001911;
Nc001912-767	454/CeleraAssembler	genomic_DNA	1	767	.	+	.	Name=Nc001912-767;Alias=Nc001912;
Nc001913-767	454/CeleraAssembler	genomic_DNA	1	767	.	+	.	Name=Nc001913-767;Alias=Nc001913;
Nc001914-767	454/CeleraAssembler	genomic_DNA	1	767	.	+	.	Name=Nc001914-767;Alias=Nc001914;
Nc001915-767	454/CeleraAssembler	genomic_DNA	1	767	.	+	.	Name=Nc001915-767;Alias=Nc001915;
Nc001916-766	454/CeleraAssembler	genomic_DNA	1	766	.	+	.	Name=Nc001916-766;Alias=Nc001916;
Nc001917-766	454/CeleraAssembler	genomic_DNA	1	766	.	+	.	Name=Nc001917-766;Alias=Nc001917;
Nc001918-765	454/CeleraAssembler	genomic_DNA	1	765	.	+	.	Name=Nc001918-765;Alias=Nc001918;
Nc001919-765	454/CeleraAssembler	genomic_DNA	1	765	.	+	.	Name=Nc001919-765;Alias=Nc001919;
Nc001920-765	454/CeleraAssembler	genomic_DNA	1	765	.	+	.	Name=Nc001920-765;Alias=Nc001920;
Nc001921-765	454/CeleraAssembler	genomic_DNA	1	765	.	+	.	Name=Nc001921-765;Alias=Nc001921;
Nc001922-765	454/CeleraAssembler	genomic_DNA	1	765	.	+	.	Name=Nc001922-765;Alias=Nc001922;
Nc001923-765	454/CeleraAssembler	genomic_DNA	1	765	.	+	.	Name=Nc001923-765;Alias=Nc001923;
Nc001924-764	454/CeleraAssembler	genomic_DNA	1	764	.	+	.	Name=Nc001924-764;Alias=Nc001924;
Nc001925-764	454/CeleraAssembler	genomic_DNA	1	764	.	+	.	Name=Nc001925-764;Alias=Nc001925;
Nc001926-764	454/CeleraAssembler	genomic_DNA	1	764	.	+	.	Name=Nc001926-764;Alias=Nc001926;
Nc001927-764	454/CeleraAssembler	genomic_DNA	1	764	.	+	.	Name=Nc001927-764;Alias=Nc001927;
Nc001928-764	454/CeleraAssembler	genomic_DNA	1	764	.	+	.	Name=Nc001928-764;Alias=Nc001928;
Nc001929-763	454/CeleraAssembler	genomic_DNA	1	763	.	+	.	Name=Nc001929-763;Alias=Nc001929;
Nc001930-763	454/CeleraAssembler	genomic_DNA	1	763	.	+	.	Name=Nc001930-763;Alias=Nc001930;
Nc001931-763	454/CeleraAssembler	genomic_DNA	1	763	.	+	.	Name=Nc001931-763;Alias=Nc001931;
Nc001932-763	454/CeleraAssembler	genomic_DNA	1	763	.	+	.	Name=Nc001932-763;Alias=Nc001932;
Nc001933-763	454/CeleraAssembler	genomic_DNA	1	763	.	+	.	Name=Nc001933-763;Alias=Nc001933;
Nc001934-763	454/CeleraAssembler	genomic_DNA	1	763	.	+	.	Name=Nc001934-763;Alias=Nc001934;
Nc001935-762	454/CeleraAssembler	genomic_DNA	1	762	.	+	.	Name=Nc001935-762;Alias=Nc001935;
Nc001936-762	454/CeleraAssembler	genomic_DNA	1	762	.	+	.	Name=Nc001936-762;Alias=Nc001936;
Nc001937-762	454/CeleraAssembler	genomic_DNA	1	762	.	+	.	Name=Nc001937-762;Alias=Nc001937;
Nc001938-762	454/CeleraAssembler	genomic_DNA	1	762	.	+	.	Name=Nc001938-762;Alias=Nc001938;
Nc001939-762	454/CeleraAssembler	genomic_DNA	1	762	.	+	.	Name=Nc001939-762;Alias=Nc001939;
Nc001940-761	454/CeleraAssembler	genomic_DNA	1	761	.	+	.	Name=Nc001940-761;Alias=Nc001940;
Nc001941-761	454/CeleraAssembler	genomic_DNA	1	761	.	+	.	Name=Nc001941-761;Alias=Nc001941;
Nc001942-761	454/CeleraAssembler	genomic_DNA	1	761	.	+	.	Name=Nc001942-761;Alias=Nc001942;
Nc001943-761	454/CeleraAssembler	genomic_DNA	1	761	.	+	.	Name=Nc001943-761;Alias=Nc001943;
Nc001944-760	454/CeleraAssembler	genomic_DNA	1	760	.	+	.	Name=Nc001944-760;Alias=Nc001944;
Nc001945-760	454/CeleraAssembler	genomic_DNA	1	760	.	+	.	Name=Nc001945-760;Alias=Nc001945;
Nc001946-760	454/CeleraAssembler	genomic_DNA	1	760	.	+	.	Name=Nc001946-760;Alias=Nc001946;
Nc001947-760	454/CeleraAssembler	genomic_DNA	1	760	.	+	.	Name=Nc001947-760;Alias=Nc001947;
Nc001948-760	454/CeleraAssembler	genomic_DNA	1	760	.	+	.	Name=Nc001948-760;Alias=Nc001948;
Nc001949-760	454/CeleraAssembler	genomic_DNA	1	760	.	+	.	Name=Nc001949-760;Alias=Nc001949;
Nc001950-759	454/CeleraAssembler	genomic_DNA	1	759	.	+	.	Name=Nc001950-759;Alias=Nc001950;
Nc001951-759	454/CeleraAssembler	genomic_DNA	1	759	.	+	.	Name=Nc001951-759;Alias=Nc001951;
Nc001952-759	454/CeleraAssembler	genomic_DNA	1	759	.	+	.	Name=Nc001952-759;Alias=Nc001952;
Nc001953-759	454/CeleraAssembler	genomic_DNA	1	759	.	+	.	Name=Nc001953-759;Alias=Nc001953;
Nc001954-758	454/CeleraAssembler	genomic_DNA	1	758	.	+	.	Name=Nc001954-758;Alias=Nc001954;
Nc001955-758	454/CeleraAssembler	genomic_DNA	1	758	.	+	.	Name=Nc001955-758;Alias=Nc001955;
Nc001956-758	454/CeleraAssembler	genomic_DNA	1	758	.	+	.	Name=Nc001956-758;Alias=Nc001956;
Nc001957-758	454/CeleraAssembler	genomic_DNA	1	758	.	+	.	Name=Nc001957-758;Alias=Nc001957;
Nc001958-758	454/CeleraAssembler	genomic_DNA	1	758	.	+	.	Name=Nc001958-758;Alias=Nc001958;
Nc001959-757	454/CeleraAssembler	genomic_DNA	1	757	.	+	.	Name=Nc001959-757;Alias=Nc001959;
Nc001960-757	454/CeleraAssembler	genomic_DNA	1	757	.	+	.	Name=Nc001960-757;Alias=Nc001960;
Nc001961-757	454/CeleraAssembler	genomic_DNA	1	757	.	+	.	Name=Nc001961-757;Alias=Nc001961;
Nc001962-755	454/CeleraAssembler	genomic_DNA	1	755	.	+	.	Name=Nc001962-755;Alias=Nc001962;
Nc001963-755	454/CeleraAssembler	genomic_DNA	1	755	.	+	.	Name=Nc001963-755;Alias=Nc001963;
Nc001964-755	454/CeleraAssembler	genomic_DNA	1	755	.	+	.	Name=Nc001964-755;Alias=Nc001964;
Nc001965-755	454/CeleraAssembler	genomic_DNA	1	755	.	+	.	Name=Nc001965-755;Alias=Nc001965;
Nc001966-754	454/CeleraAssembler	genomic_DNA	1	754	.	+	.	Name=Nc001966-754;Alias=Nc001966;
Nc001967-754	454/CeleraAssembler	genomic_DNA	1	754	.	+	.	Name=Nc001967-754;Alias=Nc001967;
Nc001968-754	454/CeleraAssembler	genomic_DNA	1	754	.	+	.	Name=Nc001968-754;Alias=Nc001968;
Nc001969-754	454/CeleraAssembler	genomic_DNA	1	754	.	+	.	Name=Nc001969-754;Alias=Nc001969;
Nc001970-754	454/CeleraAssembler	genomic_DNA	1	754	.	+	.	Name=Nc001970-754;Alias=Nc001970;
Nc001971-754	454/CeleraAssembler	genomic_DNA	1	754	.	+	.	Name=Nc001971-754;Alias=Nc001971;
Nc001972-754	454/CeleraAssembler	genomic_DNA	1	754	.	+	.	Name=Nc001972-754;Alias=Nc001972;
Nc001973-754	454/CeleraAssembler	genomic_DNA	1	754	.	+	.	Name=Nc001973-754;Alias=Nc001973;
Nc001974-753	454/CeleraAssembler	genomic_DNA	1	753	.	+	.	Name=Nc001974-753;Alias=Nc001974;
Nc001975-753	454/CeleraAssembler	genomic_DNA	1	753	.	+	.	Name=Nc001975-753;Alias=Nc001975;
Nc001976-753	454/CeleraAssembler	genomic_DNA	1	753	.	+	.	Name=Nc001976-753;Alias=Nc001976;
Nc001977-752	454/CeleraAssembler	genomic_DNA	1	752	.	+	.	Name=Nc001977-752;Alias=Nc001977;
Nc001978-752	454/CeleraAssembler	genomic_DNA	1	752	.	+	.	Name=Nc001978-752;Alias=Nc001978;
Nc001979-752	454/CeleraAssembler	genomic_DNA	1	752	.	+	.	Name=Nc001979-752;Alias=Nc001979;
Nc001980-752	454/CeleraAssembler	genomic_DNA	1	752	.	+	.	Name=Nc001980-752;Alias=Nc001980;
Nc001981-752	454/CeleraAssembler	genomic_DNA	1	752	.	+	.	Name=Nc001981-752;Alias=Nc001981;
Nc001982-751	454/CeleraAssembler	genomic_DNA	1	751	.	+	.	Name=Nc001982-751;Alias=Nc001982;
Nc001983-751	454/CeleraAssembler	genomic_DNA	1	751	.	+	.	Name=Nc001983-751;Alias=Nc001983;
Nc001984-751	454/CeleraAssembler	genomic_DNA	1	751	.	+	.	Name=Nc001984-751;Alias=Nc001984;
Nc001985-751	454/CeleraAssembler	genomic_DNA	1	751	.	+	.	Name=Nc001985-751;Alias=Nc001985;
Nc001986-751	454/CeleraAssembler	genomic_DNA	1	751	.	+	.	Name=Nc001986-751;Alias=Nc001986;
Nc001987-750	454/CeleraAssembler	genomic_DNA	1	750	.	+	.	Name=Nc001987-750;Alias=Nc001987;
Nc001988-750	454/CeleraAssembler	genomic_DNA	1	750	.	+	.	Name=Nc001988-750;Alias=Nc001988;
Nc001989-750	454/CeleraAssembler	genomic_DNA	1	750	.	+	.	Name=Nc001989-750;Alias=Nc001989;
Nc001990-750	454/CeleraAssembler	genomic_DNA	1	750	.	+	.	Name=Nc001990-750;Alias=Nc001990;
Nc001991-750	454/CeleraAssembler	genomic_DNA	1	750	.	+	.	Name=Nc001991-750;Alias=Nc001991;
Nc001992-750	454/CeleraAssembler	genomic_DNA	1	750	.	+	.	Name=Nc001992-750;Alias=Nc001992;
Nc001993-750	454/CeleraAssembler	genomic_DNA	1	750	.	+	.	Name=Nc001993-750;Alias=Nc001993;
Nc001994-750	454/CeleraAssembler	genomic_DNA	1	750	.	+	.	Name=Nc001994-750;Alias=Nc001994;
Nc001995-750	454/CeleraAssembler	genomic_DNA	1	750	.	+	.	Name=Nc001995-750;Alias=Nc001995;
Nc001996-749	454/CeleraAssembler	genomic_DNA	1	749	.	+	.	Name=Nc001996-749;Alias=Nc001996;
Nc001997-749	454/CeleraAssembler	genomic_DNA	1	749	.	+	.	Name=Nc001997-749;Alias=Nc001997;
[truncated: 19,945 more rows]
