# Supplementary material for: Genomic Analyses of the Microsporidian Nosema ceranae, an Emergent Pathogen of Honey Bees
Source: PLoS Pathog. 2009 Jun 5;5(6):e1000466. doi: 10.1371/journal.ppat.1000466 (PMC2685015; doi:10.1371/journal.ppat.1000466)
Supplement: Text S3 — Configuration file for Gbrowse. (0.003 MB ZIP) [file ppat.1000466.s003.zip]

Archive with 1 entries (1 files):
- TextS3.txt
