# Supplementary material for: Genomic Analyses of the Microsporidian Nosema ceranae, an Emergent Pathogen of Honey Bees
Source: PLoS Pathog. 2009 Jun 5;5(6):e1000466. doi: 10.1371/journal.ppat.1000466 (PMC2685015; doi:10.1371/journal.ppat.1000466)
Supplement: Text S3 — Configuration file for Gbrowse. (0.003 MB ZIP) [file ppat.1000466.s003.zip › TextS3.txt]

####Re-name files and modify paths as necessary! See Gbrowse documentation for assistance.

[GENERAL]
description   = Nosema ceranae genome assembly,
		USDA/ARS Bee Research Lab,
		02/14/09
db_adaptor    = Bio::DB::SeqFeature::Store
db_args       = -adaptor memory
               ###-dir    '/var/www/gbrowse/databases/NC021409'
		


plugins = FastaDumper Submitter

# Web site configuration info
gbrowse root = gbrowse
stylesheet   = gbrowse.css
buttons      = images/buttons
js           = js
tmpimages    = tmp

region segment = 1000
initial landmark = Nc000001-65607

# advanced features
balloon tips    = 1
drag and drop = 1


# one hour
cache time    = 1

# where to link to when user clicks in detailed view
link          = AUTO

# what image widths to offer
image widths  = 450 640 800 1024

# color of the selection rectangle
hilite fill    = beige
hilite outline = red

# default width of detailed view (pixels)
default width = 800
default features = Genes
		   ecunBLASTX
		   DNA/GC Content
		
# max and default segment sizes for detailed view
max segment     = 500000
default segment = 10000

# zoom levels
zoom levels    = 50 100 200 1000 2000 5000 10000 20000 40000 100000 200000 500000 1000000

# whether to show the sources popup menu (0=false, 1=true; defaults to true)
show sources   = 1

# colors of the overview, detailed map and key
overview bgcolor = lightblue
detailed bgcolor = lightgoldenrodyellow
key bgcolor      = beige


# Advanced feature: custom balloons
custom balloons = [blue_balloon]
                  images   =  var/www/gbrowse/images/blue_balloons
                  maxWidth = 300
                  shadow   = 0

		  [balloon]
                  delayTime = 500

                  [balloon500]
	          maxWidth  = 500
                  delayTime = 50


# Advanced feature: an example of a customized popup menu for rubber band selection
[OVERVIEW SELECT MENU]
width = 100
html  =  <table style="width:100%"> 
         <tr>
           <th style="background:lightgrey">
             Overview
             </span>
           </th>
         </tr>
         <tr>
           <td>
             <span style="color:blue;cursor:pointer" onclick="SelectArea.prototype.clearAndSubmit()">
              Zoom
             </span>
           </td>
         </tr>
         <tr>
           <td>
             <span style="color:blue;cursor:pointer" onclick="SelectArea.prototype.cancelRubber()">
               Cancel
             </span>
           </td>
         </tr>
        </table>


[DETAIL SELECT MENU]
width = 250
html  = <table style="width:100%">
         <tr>
           <th style="background:lightgrey;cell-padding:5">
	     SELECTION
             <span style="right:0px;position:absolute;color:blue;cursor:pointer" 
                   onclick="SelectArea.prototype.cancelRubber()">
               [X]
             </span> 
           </th>
         </tr>
         <tr>
           <td>
             <span style="color:blue;cursor:pointer" onclick="SelectArea.prototype.clearAndSubmit()">
              Zoom in
             </span>
           </td>
         </tr>
         <tr>
           <td>
             <span style="color:blue;cursor:pointer" onclick="SelectArea.prototype.clearAndRecenter()">
               Recenter on this region
             </span>
           </td>
         </tr>
         <tr>
           <td onmouseup="SelectArea.prototype.cancelRubber()">
             <a href="?plugin=FastaDumper;plugin_action=Go;name=SELECTION" target="_BLANK">
	      Dump selection as FASTA
             </a>
           </td>
         </tr>
	 <tr>
           <td onmouseup="SelectArea.prototype.cancelRubber()">
             <a href="?name=SELECTION;plugin=Submitter;plugin_do=Go;Submitter.target=NCBI_BLASTx" target="_BLANK">
               Submit selection to NCBI BLASTx
             </a>
           </td>
         </tr>
         <tr>
           <td onmouseup="SelectArea.prototype.cancelRubber()">
             <a href="?name=SELECTION;plugin=Submitter;plugin_do=Go;Submitter.target=NCBI_tBLASTx" target="_BLANK">
               Submit selection to NCBI tBLASTx
             </a>
           </td>
         </tr>
       </table>

# Configuration for submitter plugin (used in above menu)
[Submitter:plugin]
submitter = [NCBI_tBLASTx]
            confirm   = 1
            url       = http://www.ncbi.nlm.nih.gov/blast/Blast.cgi
            seq_label = QUERY
            PAGE      = Nucleotides
            PROGRAM   = tblastx
            DATABASE  = nr
            CLIENT    = web
            CMD       = put

	    [NCBI_BLASTx]
            confirm   = 1
            url       = http://www.ncbi.nlm.nih.gov/blast/Blast.cgi
            seq_label = QUERY
            PAGE      = Nucleotides
            PROGRAM   = blastx
            DATABASE  = nr
            CLIENT    = web
            CMD       = put

# "automatic" classes to try when an unqualified identifier is given
automatic classes = Symbol Gene Clone


# Default glyph settings
[TRACK DEFAULTS]
glyph       = generic
height      = 8
bgcolor     = cyan
fgcolor     = cyan
label density = 25
bump density  = 100


### TRACK CONFIGURATION ####


[Genes]
feature      = cds
glyph        = gene
bgcolor      = skyblue
fgcolor = black
reversecolor = turquoise
height       = 8
description  = 0
key          = Named gene

[riboBLASTN]
feature      = match:BLASTN-ribosomal
glyph        = segments
strand_arrow = 1
#bump_limit   = 5
bgcolor      = orange
fgcolor	     = black
height       = 3
label        = 0
key          = Ribosomal BLASTN
description  = 0

[ecunBLASTX]
feature      = match:BLASTX-ecun
glyph        = segments
strand_arrow = 1
#bump_limit   = 5
bgcolor      = green
fgcolor	     = black
height       = 5
label        = 0
key          = E. cuniculi BLASTX
description  = 0

[tRNAs]
feature       = trna
glyph         = so_transcript
bgcolor       = lightgray
fgcolor       = black
height        = 4
stranded      = 1
description   = 1
key           = tRNAs


[DNA/GC Content]
glyph        = dna
global feature = 1
height       = 40
do_gc        = 1
strand       = both
fgcolor      = red
axis_color   = blue
