# Supplementary material for: Genomic Analyses of the Microsporidian Nosema ceranae, an Emergent Pathogen of Honey Bees
Source: PLoS Pathog. 2009 Jun 5;5(6):e1000466. doi: 10.1371/journal.ppat.1000466 (PMC2685015; doi:10.1371/journal.ppat.1000466)
Supplement: Text S4 — Fasta file of aligned members of novel families of predicted proteins, and two families of Merlin transposons. (0.02 MB ZIP) [file ppat.1000466.s004.zip › TextS4.txt]

Fasta file of aligned members of novel families of predicted proteins, and two families of Merlin transposons.

************************Family 1****************************

>NcORF_01994
MFYPLMLFLFQIIFCSKPKQILDHNVPLDLRINISSTSRAYENKDFCENVDIQQKNQEST
KTVDKYSEVNQSDVNLL---TYFTGKDLNSRCKNVDYDLCNFSSLLTKENNLMPRNFTRS
TVIKYVSKKRYCTSKQSISDKTCLEASNISGNDTSEHSYIITSWNEDTDLLLDKNQNDLI
QEQYGTSENNAFLQKNNNVLVLSKNQNYCIENNSVNEPSAVQTDSPFNVDILSTINNPES
SYSFNNAYKNDNSVKDKRKKLKTNNVSNIQTNGNEKALKSKRKIKTYKTIRKNQFTASER
ELFKKYKESEDEFRRFLKLKIKNQILQFIKKLEISNLCDDLKQNSIFALRSLLSFLDTIS
AIYINTKKKKNKKDFINSLNLACNQFSKYADVSQKLLIFKSICKNIHNIGVGFCCNYSCD
FYEIYHLLFSVDIRFNSLYKRLAKLRDNFK--------------------
>NcORF_02315
------------------------------------------------------------
------------------------------------------------------------
-----------------------------------------------------------M
QNQYANSESNTFSEKNNNVLISSSQQTYNVGNNSVNEPNDFQTDALFNVDILSTINNPGS
SSSFNNAYRNGINVKDKEKRPKTNKIFNIQTNGNKITLKSKRKKKPAKKL----------
------------------------------------------------------------
------------------------------------------------------------
--------------------------------------------------
>NcORF_02347
---------------------------LNLRIKKADISRAFENEGLCENNDIQQKSQELD
KTDDKNLDLNQHDSNLLKDLTDFTSKYFNSRFKNVDYNLYNFSSSITAENNLVPHSFTRS
TVTKHVPRKQYCTFKQTTNDTKRLKISNSNENDTAKHSHIKTSWNDNTNLLLHKNQNDLI
QEQYANSKNNAFLSFLKTISAIYINIKKWKMQYFLYSLNLAYNRLSKYVEVFKKLLIFES
ICKNLCVICDGSFVILIVIFIKFIGYYLVLTIDSIHFTADYWN-----------------
------------------------------------------------------------
------------------------------------------------------------
--------------------------------------------------
>NcORF_02481
------------------MGILDFDLFVDLENLSDCYIKELENKGLYVNEEIKQKNHELT
KAEEELFFENQSNSNILNDLTNFIDECFDNGYKNVDYNLSDKVLSTISESNSTSKSSTNN
QFITNKFNKQFCAINQSINETTNFEDGNGSQKAKAEHSNKNEFCKNNTNLLLHSTQNCLL
QRKDINTKDNTFFQTNDNVIVLSDHQNYHEKTNCINKPSNAQIDAPSNV-IDSSIKKSEN
SKSSINTYKNNKNIKVKREKSKIYRISDIRLSNFENVLKLKRNIKAKNLSLSKDFTTNER
RLFNKYKQFETKFKWFCRNTINIKIPQFIKKLKASNFSNDIKHNSISALNSILSFFDAVN
AIYIIIRGKSIYDF----------------------------------------------
--------------------------------------------------
>NcORF_02795
------------------------------------------------------------
----------------------------------------------------VAHSFTRS
TVIKYASKKRHFASEESRNDTKCLKTSTSSRTDTSKHSDLNRFWNDDTNLLLQKNQNDLI
QEQYGNLEIITFLQKSYNDLISSNYQTYYLENNSINLPSAVHTDAPLNVGVSSTINNPES
SYSFNNAYQNDKNAKDKMKKLKN-------------------------------------
------------------------------------------------------------
------------------------------------------------------------
--------------------------------------------------
>NcORF_02797
--------------------------MLEPEINTSDSSRALENKGLSKNEEIQQKTQEMT
KTENEFLEENRSDSNLLNDLTDFIEESLNSRYKNVDYDLCGFLSSITAKNNLMPHSCTRS
TLITNVWKNQCCTLEQW-------------------------------------------
------------------------------------------------------------
------------------------------------------------------------
------------------------------------------------------------
------------------------------------------------------------
--------------------------------------------------
>NcORF_02698
------------------------------------------------------------
-------------------------------------------------MTHSFTRSTVI
KYVSKKRHCASEESRNDTKCLKTSTSSRTDISKHSYLNRFWNNDTNLLLQKNQNDLIQEQ
YGNSKNITFLQKNYNDLLLLDHQTNYLVTNYDINEPSAVHTDAPFNVSVSSTINNPESSY
SFNSSYQNDKNVKDKMKKLKTNKVSNIQINGNEKALK-----------------------
------------------------------------------------------------
------------------------------------------------------------
--------------------------------------------------
>NcORF_02628
------------------------------------------------------------
------------------------------------------------------------
------------------------------------------------------------
---------LQKNYNDLILLDHQNNHLVTNYDINEPSAVHTDTPLNVGVSSTINNPESSY
SFNNAYQNDKNVKDKMKKLKTNKVSNIQINGNEKALKSKRKIKTSKGTLKSQFKAIELGL
YEKYQQYEKSFRNFIKLNLKIECRNLLRNLKYLIFLIT----------------------
------------------------------------------------------------
--------------------------------------------------
>NcORF_02652
------------------------------------------------------------
------------------------------------------------------------
------------------------------------------------------------
----------------LVLSKNQ-TYRVENNSVNEPSAVQTDALFNIGVSSTINNTESSY
SFNNAYKNENNVKDKRKEFKTNNVSNIQINCNEKASKSKRRINTSKTTLKSRFAASECEL
YKKYQQSEKNIEGFINLILKIKCCNLLRN-------------------------------
------------------------------------------------------------
--------------------------------------------------
>NcORF_01022
------------------------------------------------------------
------------------------------------------------------------
------------------------------------------------------------
-----------------------------------PNNAQIGTPSN-VGDSIIKKPENGN
FFINAYKNNNNVQIKRKKPKANEVF-NIRTDNIKNKQKFDNKSKCNRISLVDIFTANECE
FYRRYQQSEKDFRRFCKPITKNQIPHFLKNLEMSNLSCDLRQKSILALKNLSSFLETLSA
VDTNIKKEATK-------------------------IF----------------------
--------------------------------------------------
>NcORF_01701
-----MLFWLHVVFCSTPILDFNFLVDLENSSN-YLKAFENKELCENEEMQQKSQETTEI
ED-EFADKNQFSYNLLTDCTDFIEESLNSSYKKVDYDLFDFSSSITAENSLVPSSCTRST
SITNVCKNQCCVLQEPRNDAARLKIPNSNENDTAEHSYINTSLNDDTNLLLQKNQNNLIQ
EQYVNSESNTFSEKNYYDLISSNYQTYHLENNSINLPSAVHTDASFNVGVSSTINNPESS
SSFNNAYRNDKNVKDKRKKLKTNKVSNIEINGNEKALKSKRKIKTNRTTLKSQFTASARE
LYKKYKKSEKNFREFFKLKIKNRMPQHIKKLEISYLSDDLKQESILALRNLSSFLDTINA
IRISTWKTKNKEDFLNSINLAFNQFSRYPDVSQKLLIFKFICKNLHRVYDSGFCFNSYCN
FYEVNRLIFSVEKRFNLFYSRLKKLRDDFKKNDQH---------------
>NcORF_02553
--------LVTGSFFFNSNIRFNFLVDLENSSN-YLKAFENKGLCENEEIQQKTQEMTKT
EN-EYLDEDQSGFNLLNDLTGSIEQSLNSGYKNVDYDLCDSLSSTTAENNLVPPSCTKST
LITNKCKNQCCTLEQSIDDTARLKIPNSNENDTAEHSYLNRFWNDDTNLLLQKNQNDLMQ
DQYANSESNTFLQKNNNDLVLLDHQTNQKLINNDINEPNAVQTDA---------------
------------------------------------------------------------
------------------------------------------------------------
------------------------------------------------------------
--------------------------------------------------
>NcORF_01120
-----MQYWLQTIFCSTQILNFDCLDDLENTSN-------TLKACEKKEIYQKSQASTEI
EN-KYLDENPPESILLNDLTNFINESLNIENTNVDNDLNNFLFTITSESEFFLNNRTHPA
FITNECENQSCTINQLINDTTIFEDHYSNQNDEIYNFATNLFYNNNTNLPLHMTQNNLIQ
GRYVNQENHTFIQANDDVSSLSDRYTNNLRTIRINDSKDDQMNKLFHVYDSSTINSFETN
TFSNNAYKNDNNGKDKESGTN---TNFNIQENNTSDPLKCERENNYTFLVYQFTVNERRI
FDNCKNFEVKFRFFCKTIISNKIPHFIKKLETSNLTDDLKNKLILALASLSSFLVDISKI
YINTNQPSMHYFLKLLNITCAKFSHLPMFLKTF---------------------------
--------------------------------------------------
>NcORF_01514
-----MLYWLQTTFCSIQFLDFDLLVDLE-NASDYTKIFEIKEFCEDKDTQRKMRERIYT
ED-KNLYEPLSIFNILNESACFIDGSYDKARKNLECDFSNYLSSITSERDCMPHSSIDNT
SGTTKCEKQNFTMEHSVYDTTNFKDYKNSQNDIVDYSHINTSCDNNTNLFSCTTQNDLPQ
GQCANLENNAFLKTSDCVFSVNHTYYINGPDRASIYTSSSVNSSLIDIN------TESRT
MFNNAYKNANNAKKQEKKSNVNIISNIRVDNVKNALELKRKRSNNKLLLFYHFTANEREL
YNLYKSDEYLFRKFCKPIIKKKIPEFREKLKKPIYLVTLSTK------------------
------------------------------------------------------------
--------------------------------------------------
>NcORF_01848
-----MLFLFQIIFCSKLILDHNVPLDLRINISSTSRASKNKGLCGNVDIQQKSQEPIKT
VD-KYLDVNQPDSNLLTNFTG---KDLNSRCKNVDYDLCNFS-------------FQ---
------------------------------------------------------------
------------------------------------------------------------
------------------------------------------------------------
------------------------------------------------------------
------------------------------------------------------------
--------------------------------------------------
>NcORF_02257
-----MLSWLQTIFCSTQILDINSLLDLENTLD-FLKAFEKKELCENEEIEQKSQDLTKT
KD-KNFYENQSNSNLLDDLTNFIDECFNNGYNNVDYNLSTKMFSMTSESNYMPQSIMDNQ
YITNKCDKQFRTIKQLRNDT-------------ADYSYKNEFCKNNTNVLLRRAHNDLLQ
EQYIDSENNTSFQKIDNITVLSDHQSYHKKTNFINKPNYDQINIPSNI------------
------------------------------------------------------------
------------------------------------------------------------
------------------------------------------------------------
--------------------------------------------------
>NcORF_02401
-------------------------LGLRTDTSETSKAVENIGICEKEDIQQRGQKPTQI
IEGKNLDGNQSSSILFNYLKYCADKDLNSRHKNVDCDLYNFSSLITKKNNSIPYSLTRST
VTNHVSKKQYCTFKQSRIDITRLKILKSNENDTAKHSYIYTSCSDNINLLLHSTQNCLL-
------------------------------------------------------------
------------------------------------------------------------
------------------------------------------------------------
------------------------------------------------------------
--------------------------------------------------
>NcORF_02419
-----MLFLLQIILCSRQLLEHNLVLNLRINTLDTSRTVENDGLCKNVDKQQNSQELTKA
ED-KNLSVDQSNPNLVNDFKDFAYKDLNSRHKIVDCDLCSFPSLITAENSSISSSFIKST
VSKYVSKKQYCTSKQLRSDKS-LKISNSIGNDTADHSYINMFWNDDTYMLSRKT------
------------------------------------------------------------
------------------------------------------------------------
------------------------------------------------------------
------------------------------------------------------------
--------------------------------------------------
>NcORF_02456
-------------------LEHNLVLDLRRNTSDTSRTVENDGLCKNVDIQQNSQEFTKA
ED-KNLSVDQSDSNLLNDLKDFAGKDLNRRHKNVDCDLCSFPSLITAENNLMTPAFTRNT
VTKHIFKKQYCTLEQSRNDTARLKISNSIGNDTADHSYINMFWNDNTYILSRKT------
------------------------------------------------------------
------------------------------------------------------------
------------------------------------------------------------
------------------------------------------------------------
--------------------------------------------------
>NcORF_02491
-----MLFLFQIIFCSKQILDNNVTLDLRINISSTSRAYENEGLCGNVDIQQKSQEPTKT
ED-KNIDVYQSDSNLLTDFTG---KNLNNRCKNVDYDLCNLSSSITEENNLMPPSFTRST
VIKYVSKKHHCASEESRNDTKRLKTSNSGGNDTAEHSRIYSSWNNNENLLLHKNQNDLIQ
EQYVTSENNAFLQKNNNVLVLSKNQNYYLKTN-GINELNDVQTDALFNFNNVLLKNTSEG
SYSFNNSYKNDNNEKDKGTKPKIIILSNIQTNGNDFTLKSKTKNKD--------------
------------------------------------------------------------
------------------------------------------------------------
--------------------------------------------------
>NcORF_02603
-----MLFWFQIAFCSTQIFEFNYLVDLE-NSSNYLKAFENKGLCENEEIQRKTQEMTKT
VN-KYLDENPFDSNLLNDLADFINESLNGMYKNVDYELCDSLSSTTAENSLVPPSCTRST
LITNICKNQCCASQESRNDAASLKVPNSNENDTAEHSYVN------TS------------
------------------------------------------------------------
------------------------------------------------------------
------------------------------------------------------------
------------------------------------------------------------
--------------------------------------------------
>NcORF_02730
-----MLLWLQEVFCSTQILDQNLALDLRINKPDNSRASENKELCEHERLQQKSQETTKT
ED-EYVNNNQFSSNLLTDCTG---NDLNRRYKNVDYDLFNFSSSTAASNDLMTHSGTRNT
FITNVSKEQYCASEESRNDTKCLKTSNSGRTDTSEHSYLNKFWNDDNNLLSTKKSK----
------------------------------------------------------------
------------------------------------------------------------
------------------------------------------------------------
------------------------------------------------------------
--------------------------------------------------
>NcORF_01853
------------------------------------------------------------
------------------------------------------------------------
------------------------------------------------------------
------------------------------------------------------------
-------------------------------------------------LADIFTANERK
LYKKYKQSERDFRKFCKSNINKKILQFIEKIEISNLSNNLKHRSILALSNLSSFLDTINP
ITTNA-AQAPMQDFVDSLNLAYKKFKGYAVVSENLFIFKSKFKSLHMVGNEYICSSS-CT
FCKIRKLSKSFNKRFNSFYKKLLEFKKVLKKKSRINLFKRLFVFCYYIVS
>NcORF_02021
-----MLFWLQQVFCSTQILDQNLPLDLENLLN-YIKAFENKGLCENEEIQRETQELTKT
VD-KYLDENPFDSNLLNDLADFIEEGLNSSFKNFDYDLYNFSSSVTKENSLMPPSCTRGT
LITNVCKNQCCVLQESRNDTKRFKILNSNENDTTEHSYINTSWNNDTNLLSQKNQSDLLQ
EQYGNSENNTFLQKNYNDLVLLNHQPNQLVTNNDINESSAVQTDASFNVGVSSTINNPES
SYSFDNAYKNDNNVKDKRKKFKTNNVSNIQINGNEITLKSKRKRKTYKTILRNQFTANER
ELFEKYQQSERNFRRFFKLKIKDQMPQFIKKLETSNLSDGLKQKSILALKNLLSFLDTIS
AIRINTVNKKNKKDFLNSLNLAFNEFSRYAGVSQKLLNFKLICNNLHELNDGGFCNFSSC
DFYEVNRFLFLIDRKFNLLYKRLLKLMEDFK-------------------
>NcORF_02153
------------------------------------------------------------
------------------------------------------------------------
------------------------------------------------------------
--------------------------------------------------LLKNTSKGSY
SLNNSYKNDNNEKDKGTKPKIIILS-NIQTNGNDFTLKSKRKIKTSRITLKSQFTASERK
LYKKYQRSEKNFREIYKLDIKSRMPQFINQLEISNLSHDLKQNSIFALRSLLSFLDTISA
IYINTKKKKNKKEFLNSLNPACNQFSKYADVSQKLLIFKLICNNLHEVNDGGFCCISDCD
FYEIYHLLFSVDIRFNSLYKRLAKLRDNFK--------------------
>NcORF_02258
------------------------------------------------------------
------------------------------------------------------------
------------------------------------------------------------
--------------------------------------MIKSTYHLIFNDSLIKNLENSK
YSIYVCKNEKNVKDKRKKLKINKVS-NMQINGNEIALKSKSAKSK-ALFLSNQFKDNERE
LFEKYKQSERSFKKFSKLMIKNRIPQVIKRVKISNLPTNLKLKTILTLTSLSHFLNTINS
IHIKI-ERKSIQIFLSSLDLAYEKISKYADIPTKLLIFKSNFNDLHMVGNKFICQAN-FD
VYKIECLLIYINERFNSFQRKLIKLRDIFEQRDIYN--------------
>NcORF_02296
------------------------------------------------------------
------------------------------------------------------------
------------------------------------------------------------
----------------------------------------LNVSDLFTTN----NLESST
VLNNAYGNSCNEENQGKKCKSNTIS-DTQIRHNNNIFKSKKRKKIGNTFLRYYLTAHERE
LFDSYKSGEYSFRYFCKPIIKKILPQHIKGLETSNLSNDRKYNSTIALTSLSNFLDIISA
ISIKR-KQPTLRDFLSSLDSACEKFNLYYDVFEQLLILKSSWSDLHMVDKKFFCRDN-CN
LCDIQRLINSINTRLDSFYSRLKKLRESFKIGEIYNLI------------
>NcORF_02422
------------------------------------------------------------
------------------------------------------------LIPQYFTRSPAA
KYVSKKQYCTSKQSISDKTCHKTSNSGGNYTAEHSQIN-SPWNNNKNLLLHKNQNVLIQE
QYVNSKSKTFLQKNNNVLVLSKNQNYYLKTNGVNELNDVQTDALFNFDNVLLKNTSKGSY
PLNNSYKNDNNEKDKETKPKTNKVS-NIQTNGDEIASKSKRKRKTYKTILKNQFTANERE
LYKKYKNSEKKFRMFFKLTIKNQIPQFIKKLEISNLSDDLKQKSIFALKNLLSFLKTISE
IYINTKKKKNKKDFLNSLNLAYNHFIVYAGVSQKLLIFKFICKNLHRIYDGVFFCIPIFD
FYEIYRLLFSVDIRFNSFYSRLKKLRDDFKKNDQY---------------
>NcORF_02441
------------------------------------------------------------
---------------------------------------------------MLSMTSECN
FMLQSRISNQYISKKSDKQ-FCTIRQSGNDPTKHSHKN-AFFKNNTNVLLHSTKNDLLHE
QYINQENNTSLQKFNNVTVLSDRQSCHGETNCINKPDNSQINKLSN-VIDSSIKKPKNSK
YSSSAYKNKKTVKVKKKKPKTD---------NIKNEKKSGNKSKRRKEAFAKIFTAKEHE
FYEKYKSSEKAFRKFCKSNINKKILQYIKNIEIFNLSDDLKQNYISALRNLSSFLDTVSA
IRFDTRKKYNRKEFLHLLDLAYNQLDKYADVSQKLLIFKSICKTLHEVNDSIYCCTSCCD
FIEVNKLIFSVDIRFNSFYGRLSILRDDFKKNDQH---------------
>NcORF_02448
------------------------------------------------------------
------------------------------------------------------------
-------------------------------------------------------MNDIQ
FNSNLSTDCIGKDLNRRNKNDDHDLFNFSSSTSATNDLVTLSFTRSTVIKYVSKKRHCAS
EESRNDTKRLKTLTSRKKLKTNNVS-NIQTNGNEKALKSKRKIKNSRTTLKSQFKANERR
LYEKYQQSEKNFRRFFRLKIKDQMPQFIKKLEISNLSDDLKQKSILALQNLSSFLDTIKS
IKVITKKAKNKEDFLNSLNLACYQFSRYTDVSQKLLIFKLICNNLHKINDSVFCCIFSCN
FYEINRLLFCIDRRFSSFYSRLFSLREIFDKNDQH---------------
>NcORF_02457
------------------------------------------------------------
------------------------------------------------LIPQDFTRSTAA
KYVSKKQYCTSKQSISDKTCLKTSNSGGNYTAEHSQIN-TSWNNNKNLLLHKNQNDLIQK
QCVTSENNAFLQKNNNVLVLSKNQNYYLKTNGVNELNDVQTDALFNFDNVLLKNTSKGSY
SLNNSYKNDNNEKDKETKPKTNKVS-NIQTNGDEIASKSKRKNKTSGTTLKSQFTASERE
LFDKYKESEKKFRMFFKLTIKSRMPQFIKKLEISNLSDDLKQKSIFALKNLLSFLKTICE
IYINTKRKIRK-------------------------IF----------------------
--------------------------------------------------
>NcORF_02474
------------------------------------------------------------
------------------------------------------------------------
------------------------------------------------------------
--------------------------------------------------LLKNTSEGSY
SFNNSYKNDNNEKDKGTKPKIIILS-NIQTNGNDFTLKSKRKIKTSRITLKSQFTASERE
LYKKYQRSEKNFKNFCKLKFGTRMPQLINQLEISNLSDELKRKSIFALKNLLSFLKTISE
IYINTKKKKNKKEFLNLLNLAFNQFSGYAGVSQKLLTFKSICKSIHKVG-VGFCRMSCCD
FYEVNRLLSSMHRRFSFLYIRLLKLKNSIEKKINQQ--------------
>NcORF_02478
------------------------------------------------------------
------------------------------------------------------------
------------------------------------------------------------
-----------------LISSNYQTYYLENNSINLPSAVHTDAPLNVGVSSIINNPESSY
SFNNAYQNDKNAKDKMKKLKTNKVS-NIQTNGNEKALKYKRKVKNSKGTLKSQFKANERG
LYEKYQQYEKNFRSFFRLKIKDQMPQFIKKLETSNLSDGLKQKSILALRNLSSFLDSIKA
IKINTRKAKNKKDFLHLLNLACYQFSKYTDVFQKLLVFRSICSNLHKVDDSVFCCMSCCD
FYGVNRLLFCIDRRFNSFYSRLSKLRDEFKKK------------------
>NcORF_02497
------------------------------------------------------------
------------------------------------------------------------
------------------------------------------------------------
-----------------LISSSQQTYNAGNNSINLPNAVQTDALFNVDILSTINNPKSSY
SFYNAYQNDKNLKGKMKKLKTKKVS-NIQINGNEKALKSNKKMKTSKGTLKSQFTANERE
LYEKYKESERKFRMFFKLKIKNRMPQFIKKLEISNLSDELKQESILALRNLSSFLDTINA
IYINTWKTKNKEDFLNSLNLACYQFSKYTGVSQKLLIFKLICSNLHKVDDSVFCKVSGCD
FYKVKRFLFYIDKRFNSFYSRLKKLRDDFKKND-----------------
>NcORF_02506
------------------------------------------------------------
------------------------------------------------------------
------------------------------------------------------------
------------------------------------------------------------
-------------------------------------------------LVDFFVDNEIT
LYEKYKQSEKSFRNLYKHKIKNQIPQFIKKLEIFNLSDDLKQKSILALRNLSSFLDTISE
IYINTKKKKDKEDFLNSLNLACYQFSKYTGVSQKLLIFKLICSNLHKVDDSVFCRVSGCD
FYEVKRFLFYIDRRFNSFYGRLKKLRDDFKKNDQH---------------
>NcORF_02507
------------------------------------------------------------
------------------------------------------------------------
------------------------------------------------------------
-----------------LVLSKNQTYRVENNSVNEPSAVQTDASFNVGVSSTINNPESNF
SFNNAYKNENNVKDKRKEFKTNKVS-SIQIDGNEITLKSKRKRKTYKTILKNQFTASERE
LFKKYKNSEKNFKKFYKFDIKNQMLQFIKKLEISNLSNDLKQKSILALKNLLSFLDTINA
IKINTNKKKNKKDFLNLLNLAYNQFSRYADVSQKLLIFKLTCKNLHKVNDSVFCKVSGCD
FDEVNRLILFVERRFNSFYSRLKKLRVDFKKND-----------------
>NcORF_02510
------------------------------------------------------------
------------------------------------------------------------
---------------------------------------------------------MQD
QYANSESNTFSQKNNNVLISSSQQTYNVGNNSINLPSAVQTDALFNVDILSTINNPESSY
SFYNAYQNDKNLKGKMKKLKTKKVS-NIQINCNETTSKSKRKIKTSRTTLKSQFTANEAE
LYKRYKQSEFKFRMFFKFKIKNRMPQFIEELERSNLSDDLKQESILALRNLSSFLDTINA
IYINTWKIKNKEDFLNSLNLACYQFSKYTGVSQKLFIFKLICKNLHEIYDSGFCCISSCD
FYEVNWLIFSVKRRFNSFYSRLLQLRNDFKKNDQH---------------
>NcORF_02523
------------------------------------------------------------
------------------------------------------------------------
------------------------------------------------------------
------------------------------------------------------------
-----------VEDKEKKFKTSKVS-NIQINGNEITLKPKR--NTRKTIHKNQFTAKERE
LYKKYNQSERRFRNLYKRKIKNQISQFIKKLEIFNLSDDLKQKSILALRNLSSFLDTISE
IYINTKKKKNKEDFINSLNLACYQFSRYEDVSQKLLIFKLICKNIHKVDDSIFCCISSCD
FYEVNWLIFFVDRRFNSFYRKLLQLREIFDKK------------------
>NcORF_02530
------------------------------------------------------------
------------------------------------------------------------
------------------------------------------------------------
------------------------------------------------------------
------------------------------------------------------------
-----------------------MPQFIKKLEISNLSDDLKQKSILALRNLLSFLDTISE
IYINTKKKKNKEDFLNSLNLACYQFSKYTGVSQKLLIFKLICKNIHKVDDSVFCKVSGCD
FYEVKRFLFYIDRRFNSFYGRLKKLRDDFKKNE-----------------
>NcORF_02531
------------------------------------------------------------
------------------------------------------------------------
------------------------------------------------------------
-----------------LISSNYQTYYLENNSINLPSAVHTDAPLNVGVSSTINNPESNS
SFNSSYQNDKNAKDKKKKLKTNKVS-NIQINGNEKASKSKRNIKTRKATLKSRFTANERE
LYEKYQQSEKNFRRFFRLKIKDQMPQFIKKLEISNLCDDLKQKSTLALQNLSSFLDTIKP
IKVNTRKAKNKKDFLHLLNLACNQFIGYAGVSQKLLIFKLICNYLHWIDDSVCCCISSCN
FYEINWLLFCIDRRFSLFYSRLFSLREIFDKNDQH---------------
>NcORF_02533
------------------------------------------------------------
------------------------------------------------------------
------------------------------------------------------------
------------------------------------------------------------
------------------------------------------------------------
-----------------------MPQFIKKLEISNLSDDLKQKSIFALRNLSSFLDTINA
IRFDTRKKKNKEDFLNSLNLACYQFSRYTGVSQKLLIFKLICKNIHKVDDSVFCKVSGCD
FYEVNRLLFYIDRRFNSFYGRLFKLREIVEKK------------------
>NcORF_02537
------------------------------------------------------------
------------------------------------------------------------
------------------------------------------------------------
---------------------------VTNYDINEPSAVHTDAPLNVGVSSTINNPESSY
SFNNSYQNDKNVKGKTKKFKTNNVS-NIQTNGNEKALKSKRRIKTRRTTLKSQYTSNERK
LFEKYQQSEKNFRRFFKLKIKDQMPQFIKKLETSNLSDGLKQNSIFALRNLLSFLDTISA
IRINTVKKKNKEDFLNLLNLAYNQFSRYADVSQKLLIFKLTCKNLHKVNDSVFCCISSCN
FYKVNWLIYSVDRRFNSFYRKLLQLRGDFKKNDQD---------------
>NcORF_02547
------------------------------------------------------------
------------------------------------------------------------
------------------------------------------------------------
------------------------MHNIRTNYINKPNNSLINTQFGCYNSLMTMNFETSS
FLNSVYKNDNNVEDKEKKFKTSKVS-NIQTNGNEKALKSKR--KTYKTILKNQFTAKERE
LYKKYKESERNLRRFYKVQLKNQISQFIKKLEISNLSDDLKQKSILALSNLSSFLDTINE
IYINTKKKKNKEDFLFSLNLACNQFSRYTGVFQKLLIFKSICNNLHKIYDSVFCCIYSCD
FYEVNRLLFYIDRRFNSFYGRLFKLREIFDKK------------------
>NcORF_02748
------------------------------------------------------------
------------------------------------------------------------
------------------------------------------------------------
------------------------MHNLRTDYINKPNNSLINTQFGCYNSLMNMNSETSP
FLNSVYKNDSNVEDKRTKFKTSKVS-NIQTNGNEITLKSKIKRNTNKTILKNQFTANERK
LFDWYKINIYFIRKFCKPIIKKKYHD---------------------------------
------------------------------------------------------------
--------------------------------------------------
>NcORF_02570
------------------------------------------------------------
------------------------------------------------------------
------------------------------------------------------------
------------------------------------------------------------
------------------------------------------------------------
-------------MFYKIKFKNRMPQFIKKLEISNLSDDLKQKSILALRNLSSFLDTINE
IYINTKKKKNKEDFLNSLNLACYQFSKHTGVFQKLLVFKLICKNIHKVDDSVFCKVSGCD
FYEVKRFLFYIDKRFNSFYGRLFKLREIVEKA------------------
>NcORF_02576
------------------------------------------------------------
------------------------------------------------------------
------------------------------------------------------------
------------------------------------------------------------
---------------MKKLKTNKVS-NIQINGNEKASKSKRKIKTSRTTLKSQFTANERE
LYEKYQQSEKNFRRFFRLKIKDQMPQFIKKLEISNLSDDLKQKSILALQNLLSFLKTISE
IYINTNKKKNKEDFLNSLNLAYNQFSKYTGVSQKLFIFKLICNNLHWVDESVFCCISSCN
FYEINWLLFCIDRRFSLFYSRLFSLREIFDKNDQH---------------
>NcORF_02582
------------------------------------------------------------
------------------------------------------------------------
------------------------------------------------------------
------------------------------------------------------------
------------------------------------------------------------
-MKNTNNLKKNLEGFLKFKFKNRMPEFIKKLEISNLSDDLKQKSISALSNLSSFLDTISA
IRINMVKKKNKEDFLNSLNLACYQFSKYTGASQKLLIFKLICKNIHKVDDSVFCKVSGCD
FYEVKRFLFYIDKRFNSFYSRLLKLRDDFKKNK-----------------
>NcORF_02600
------------------------------------------------------------
------------------------------------------------------------
------------------------------------------------------------
------------------------------------------------------------
------------------------------------------------------------
----FKESEGEFRRFYKIKIKNQIPQLIKKLEISNLSDELKQRSIFALKNLSSFLDTINA
IRINTKKKKNKENFLNSLNLAYNQFIVYAGMSQKLLIFKLICNNLHEVNDGIFCCIPIFD
FYEIYRLLFSVDKRVNSFYSRLKKLRDDFKKNDQH---------------
>NcORF_02608
------------------------------------------------------------
------------------------------------------------------------
------------------------------------------------------------
------------------------------------------------------------
------------------------------------------------------------
-----------------------MPQFIKKLEISNLSNDLKQKSILALRNLLSFLDTISA
IKVNTRKAKNKKEFLNSFNLAFIKFSMYTGVSQELLVFKLICNNLHRVGDSVFCSFFGCN
FYKVNRYLFRIDRRFKSFNNRLLKLREIFEKK------------------
>NcORF_02612
------------------------------------------------------------
------------------------------------------------------------
------------------------------------------------------------
------------------------------------------------------------
------------------------------------------------------------
-----------------------MPQFIKKLEISNLSDSLKQKSISALRNLSSFLDTINA
IRFDTRKKKNKEDFLNSLNLACYQFSRYADVSQKLLVFRSICSNLHKVDDSVFCKVSGCD
FYEVKRFLFYIDKRFNSFYGRLKKLRDDFKK-------------------
>NcORF_02637
------------------------------------------------------------
------------------------------------------------------------
------------------------------------------------------------
-----------------------------------------------VKD---KRKKLTK
Y--LIYKK-----------------------MVINTSKSKRKRNTSKTMLKNQFTASKRE
LYKKYKNSESNFRMLFKLAIKNRMPQFIKELEISNLSDDLKQKSILALRNLSSFLDTVSA
IRINLNKKKNKEYFFYSLNLACNQCRRSAGAS----------------------------
--------------------------------------------------
>NcORF_02663
------------------------------------------------------------
------------------------------------------------------------
------------------------------------------------------------
------------------------------------------------------------
------------------------------------------------------------
-----------------------MPQFIKKLETSNLSDGLKQNSIFALRNLLSFLDSIKA
IKVNTRKAKNKKDFLHLLNLACNQFRRYAGVSQKLLIFKFICNNLHKINDSVFCCISSCN
FYEINWLLFCIDRRFSLFYSRLFKLREIFDKNDQH---------------
>NcORF_02679
------------------------------------------------------------
------------------------------------------------------------
------------------------------------------------------------
----------LQKFNNVTVLSDHQSCHGETNCINKPDNSQINNLSN-VIDSSIKKPKNSK
YSSSAYKNKKNVKIKKKKSKTDNIIPDIRKDNIEDTLKSKRKRKTYKTILKNQFTASERQ
LFDKYKKSEEHFREFYKFAIKDQMLQFINQLEISNLSIDLKQKSILALQNLSNFLKTICE
IYINTKKKKNKEDFLNSFNLPFNQFSRYADVSQELFNF----------------------
--------------------------------------------------
>NcORF_02684
------------------------------------------------------------
------------------------------------------------------------
------------------------------------------------------------
------------------------------------------------------------
------------------------------------LKSNKKIKTSKATLKSRFTANERE
LYKKYKESEKKFRNFYKRKIKDRMPQFIKKLEISNLSDELKQRSIFALKNLLSFLDTINA
IYINTWKTKKKEDFLNSLNLACYQFSKYADVYQKLLIFKLICNNLHKVNDSDFCNFSSCD
FYEIFQFLFSVDKRVNSFYSRLKKLRDDFKKNDQH---------------
>NcORF_02737
------------------------------------------------------------
------------------------------------------------------------
------------------------------------------------------------
------------------------------------------------------------
---------------MKKLKTNKVS-NIQINGNEKALKSKRKIKTSKGTLKSQFKAIELG
LYEKYQQYEKSFRNFYKIKFKNRMPQFIKKLEISNLSDNLKQKSILALRNLSSFLDAINA
IRINTNKKKNKEDFLNSINLACYQFSKYTGVFQKLLVFKLICSNLHKVDDCVFCCMSCCD
FY------------------------------------------------
>NcORF_02741
------------------------------------------------------------
------------------------------------------------------------
------------------------------------------------------------
------------------------------------------------------------
------------------------------------------------------------
-----------------------MPQFIKKLERSNISNDLKEKSVLALRNILSFLDTVSA
IRFDTRKTKNKKIFLNLLNLAYNQFSGYAGVFQKVLIFRSICKSLHKVNDSVYYCMSCCD
FYKVNRFLLRIDNRLTSIYSKLLELNQIFEKKDD----------------

************************Family 2****************************
>NcORF_00714
------------------------------------------------------------
------------------------------------------------------------
------------------------------------------------------------
------------------------------------------------------------
------------------------------MLSR-----NIEKKLFTIMFLEKDIFFKNS
GTLFCYSYDNPLEIKG--NCQHISKEAYQDCIEILKLSTEAKAF-DFVQYKIIFHKFKNE
NLLNHLLYKICERPGSGSYIILMQILGHYKILNESEVIFFTRSINENNREQMIAFLQNFF
TKEKLSKIHFMMTAVSEKVNNLLYTLIYKEAEEYFSIYKKSDIFNIEFFNDIRKFSDLYL
CLNNKTLYDFYSILIGNSRSIITLGAKTLSQLFESIALLTNLDVRYRIGGKHVYFFKVEA
EKMFQILNIDNPENLENYVESLIK
>NcORF_01215
MKLELLVLFFTYLESTKNIYENLLDIVKQKFKTKDYFLINLEKKYYVFKVAVDDKEISFQ
EFITEAFRSE--YGFKGERIKYNTADEALQKVCDYYLFRNFNKLQEFTVFCKLVLH-TSE
NDINFNLKQFFYDRVQSDFIAKLYDSNKQKQIEELCLSFSRNRMVDTKFCFSLIKRSYDD
TIKCFEEENKMKFFFPVKLRNLMLFFKIDVKDLYNVEKQYTTELIKLHNTVNNDNNSTDV
CTLITKVFTFSDFVSNYILLNDAINDEYLLDLLN---NFDNNFFNVSFKKKVVSFENLGT
SFCYSCCYNLLNSEENCQ-LISEETYQDCNKILDLYTKTKDIDFARYKIIFHKFKTENLL
DHVLYEICKNPGSASYLILMQILGHYNILNVSEIIVLTQNINDNNRGQIIASLKHFFTKE
KLSKIYFMMTPKNEEVNNLLYTLIAKEADEFFSNYKKKDILNIEFFNDIQKFSNLYLGHN
KMTINSFYGILIGSFRFIISSGEKTLKLAFESIALLTNVDVWYRIRRRHIFHFYRKNAEE
VFQKLNIDDPDNLEKYVESLNK--
>NcORF_01605
MRLELLVLFFTCLKSSNDVYNNLLDSVKQKIMDKDYFLVDSEKVHYLKTYYVYEKKIIFK
ENEINRRGGGGLFIVKGGDAEYNTADEAIQEICDNYLLNISDEPQGLIVFHRLCIFTSKE
DVKLNLRNFFYNEVESSFVVKHYDDDKQRQIKELCLCFSRDKMININLCLSSEGQNISGT
IRCFEEKDKMKIFFPFKLRNLMFFLKIDVSNLSTIKERYTNELVKIHKDVGKSGNSTDVC
AAITKIFTFSDFLLHPKLLNDVN-SAKKKKSRQVLFKNFEKNFFRVVYLKEAIYFNTLNM
RFFYFNKNPSEPEENCQYISISEKIYNDCIEIWNLYTKAKHIDIAKYKIIFHKLKDEILL
ISFLYKICDNPNSASHIILMHLLGHYNILDVEEIISLTKDTNS---------IDILPIKV
KLSKIHFMMTPMCEEVNNLLYILIYYKAEKYFKNYKKKKLVHIELLNNIQEFSNLYLGHN
NMTLKGFYRNLVKNRQSIISSGEETLLQLFQSISLLTNLNVKCSIGGKDVSFDKENARIM
FQELGIDDPDNLENYVEELGSFF-
>NcORF_01657
------------------------------------------------------------
------------------------------------------------------------
-------------------------------------------MIDPNFFFSSEKNSSED
TIQCFEEENKMKFFFPVKLRNLVLFFKIDVKDLYSVEDQYTSEFIKLHKNNSNNNICTEI
CTLITKIFTFSDYLLYSKLLNELND-YAKKKKFGKKSSCNIEKKTFSVLFLEKDIFFKNL
GTLFCYSYDNPLEITGNCQHISKEAYQDCIEILKLFTKAKAFDFAQYKIIFYKCKNENLL
NHLLYKICESPGSGSYIILIQILGYYKILNVSEIIFFTRSINKNNREQMIAFLKNFFTKE
KLSKIHFMMTAVSEKVNNLLYTLIYKEAEEYFSIYKKSNIFNIEFFNDIRKFSDLYLCLN
EITLYDFYSILVGNSLSIFASGEKTLSQLFESIALLTNLDVKYSIGENHVYFNKVKAKKM
FQILNIDDPETLENCVESLIK---
>NcORF_01863
------------------------------------------------------------
------------------------------------------------------------
------------------------------------------------------------
------------------------------------------------------------
------------------------------------------------------------
------------------------------------------------------------
-------------------MQILGHYNILNMNEIIFLSQDINNNNKMQIIIFLQNFFTKE
KLSKIYFMMTPESEEVNNLLHAVIYKEAEEYFSNYEKSDTINIEFFNDLQKFLSLCLGHN
NITLSEFYSILLENSRFISISGKKTLSQLFESMELQNNVDVWN---KK------------
------------------------
>NcORF_01909
-----------------------------------------------MKTYITNDKITFT
RCVKGLSESK-NGYYKFDRVEYNTADEAIQKICDYYLSSGFSQLQGFEVFCTLKFY-VLK
KDIKLNLKNFFYYGIEPDFFANIYDSNKQKQIRELCSCFSRNRMIDFYSCFLLSKDSSGE
TIHCFKEENKIKIFFPVKLRNLIFFLKLTLA-IYIL------------------------
------------------------------------------------------------
------------------------------------------------------------
------------------------------------------------------------
------------------------------------------------------------
------------------------------------------------------------
------------------------
>NcORF_01911
------------------------------------------------------------
------------------------------------------------------------
------------------------------------------------------------
------------------------------------------------------------
-----MSKIFTFSDFVPHLNLLKDINNTGKKLSSRFSFSNCEKNFFNVVFPKKVVFFKNF
DTSFYYCCDYLLKLKENENYQCIFEETYRDCTEILDLYTKAKDF-DFAKYKIIFYKFKSE
NLLNHLLYKICESPGSGSYLILIHILGYYNIFNNDELIFLTQDTYNKDKMQTKFFFQSFF
TKEKLLKIYFMMTPENEEINNLLYTLIFKEAEKYFSNYKKRGNMNIEFFNDIQEFSNLYL
GHNNMTLKNFITSYLKIHNL----------------------------------------
------------------------
>NcORF_02027
------------------------------------------------------------
------------------------------------------------------------
------------------------------------------------------------
------------------------------------------------------------
------------------------------------------------------------
------------------------------------------------------------
----------------------------------------------MQTNIFFQSFFTKE
KLLKIYFMMTPENEEINNLLYALIFKEAEKYFRNYKKDELRNIELFNDIQEFSNLYLGHD
NMTLNNFYNILLENSQFITLSGEEIMTKLYESVALLTNLDVKYSVGHGIVYFEKKNAQEM
FKELTIEDS---KSYVESLNK---
>NcORF_02029
MKLELLVLFFAYLKSSLDIYEELKEAVEQKIQTKDHFLFNLEKKHHAFEAYVHDKKIVFK
TWIKPTFKYKLKDQLKSDSVRYNTANEAIRKICDYYLLSDCSELQGFEVFCKLKFM-GSR
KDIEFNLKNFFYYGIEPDFFSMIYNSNGQKQIRELCSCFSQDNMIDFDFCFSLTKYSLKN
SIQCFEEENEMKIFFPVKLRNLMFFFKIDVSNLYFVEKKYTDELIKLHSSIGKDNDSTNV
CILMSKIFTFSDFVLHLNLLKDINDTEKKLSSQFLIKNCEKNFFNIAFPKK---------
------------------------------------------------------------
------------------------------------------------------------
------------------------------------------------------------
------------------------------------------------------------
------------------------
>NcORF_02291
------------------------------------------------------------
------------------------------------------------------------
------------------------------------------------------------
------------------------------------------------------------
------------------------------------------------------------
------------------------------------------------------------
------------------------------------------------------------
--------MTAESEEVNNLLYTLIYKEAEEYFSIYEKDDIFNIELFNDIRKFSDLYLCLN
KITLYDFYSILLENLRFIIASGSKTLPQLFESIALLTNSDVRYSIGGRRVYFNKVEAEKM
FQILNIDDPDNLENCVKSLIK---
>NcORF_02341
MKLKIICLFFAYLKSNKNIYDNLLDIVKQKIETKDYYLIDLEKNYYVFETCLSPKGIVFG
GCIKDAFGSD-YNFLKVDRVRYNTADEAIQAVCNYHLSKNLNISKKFTIFYMIQFL-AFK
HDIQFELENFFYNGVKPCFF----------------------------------------
------------------------------------------------------------
------------------------------------------------------------
------------------------------------------------------------
------------------------------------------------------------
------------------------------------------------------------
------------------------------------------------------------
------------------------
>NcORF_02360
------------------------------------------------------------
------------------------------------------------------------
------------------------------------------------------------
------------------------------------------------------------
------------------------------------------------------------
------------------------------------------------------------
------------------------------------------------------------
-------MMTVESEKVNNLLYTLIYKEAEEYFSIYKKSNVINIEFFNDLQKFSDLYLCLN
NKTLYDFYSILLENLRSIFASGEKTLSQLFESIALLTNLDVKYSIEGEHVYFNKVEAKKM
FQILNIDDP---------------
>NcORF_02361
------------------------------------------------------------
------------------------------------------------------------
------------------------------------------------------------
------------------------------------------------------------
-----------------------------------------------CYIFRKSYIFWNL
GTLFCYSYDKHLEIEG--NCRRISKE-YQDCIEILKLFTKAKAF-DFVQYKITFYKCKNE
NLLNHLLYKICKGPGSASYLILMQILGHYKILSVNEIIFLHKV-----------------
------------------------------------------------------------
------------------------------------------------------------
------------------------
>NcORF_02362
------------------------------------------------------------
--MRGASGSD-NSFLKVDVSEYNTADEAIQAICNYHLSRNFNIPKKFPTFYKMKFL-AFN
YDIKFKLENFFII-VEPDFFARLYDSNKQKQIRELCLFFSRNRMIDLDFCFSSKINFSEN
TIQCFEEEKKKKFFF-CKIKKFSALF----------------------------------
------------------------------------------------------------
------------------------------------------------------------
------------------------------------------------------------
------------------------------------------------------------
------------------------------------------------------------
------------------------
>NcORF_02508
------------------------------------------------------------
------------------------------------------------------------
------------------------------------------------------------
------------------------------------------------------------
------------------------------------------------------------
------------------------------------------------------------
-------------------MQILGHYNILNVNEIAFLTRSINDDKRFRIIIFLQYFFTKE
KLSKIYFMMTAESEEVNNLLYTLIYKEAEEYFSNYEKDDIFNIEFFNDLQKFSNLCLGHN
NITLFEFYSILLENSRFIISSGEETLTQLFKSIALLTNVNVWYDIGKRSVDFYKENANEM
FQKLEIYDFDNFERYVESLNNFF-
>NcORF_02528
MKLKIICLFFAYLKSSKNIYDNLLDIVKQKIETKDYYLIDLEKKYYVFKACLYAKGIVFG
GYMRGASGSN-NSFFNLDVSEYNTAEEAIQAICDCHLSRNFNISKKSPIFYKIGFASVFD
HDIRLKLENFFYNKVEPDFIARLYDSNKQKQIRELCLFFSRNKMIDLDFCFSLEKYSFKD
TIQCFEEENKMKFFFPVKLRNLILFFKIEIKDLYTVEEQYTSEIIKLHKNNNDNNICTEI
CTLMCKIFTFSDFLLNSKLLNDVNNDEKKLPRQFLLYNFEK-------------------
------------------------------------------------------------
------------------------------------------------------------
------------------------------------------------------------
------------------------------------------------------------
------------------------
>NcORF_02557
MKFVLLVLFFAHLKSSKDIYENLLEVIKQKIKTESYSLIDLKEEYYSFEVYIEYDKIVCC
EYMGDVSGPK-DISYKSKRIKYNTADEAIQKICDYYLSSNLNKLLKFPAVCKLVFL-KSK
HDIKLNLKNFFYNRIEPDFIARLYDSSKLKQIRKLCLCFSRSKMIFLPLCFQLGKDKMGG
NIQFFEEENKMKFFFPVKLRNLMFLFKIDAKDLYTVGKKIYKRINKVT------------
------------------------------------------------------------
------------------------------------------------------------
------------------------------------------------------------
------------------------------------------------------------
------------------------------------------------------------
------------------------
>NcORF_02564
------------------------------------------------------------
------------------------------------------------------------
------------------------------------------------------------
------------------------------------------------------------
------------------------------------------------------------
------------------------------------------------------------
------------------------------VNEIAFLTRSINDDKRFRIIIFLENFFTKE
KLSKIHFMMTTESEEVNNLLYTLIYKEAEEYFSIYEKDDIFNIEFFNDIQKFSDLYLCLN
KITLYDFYSILIGNSLSIFASGSKTLPQLFESIALLTNVDVRYSIGGRRVYFNKIEAEKM
FQILNIDDPENLENYVESLIK---
>NcORF_02574
MKLKIICLFFAYLKSSKNIYDNLLDIIKQKIETKDYYLVDLEKKYYVLETRINVNGIVFS
RYIKDASGRD-YSSFKVDRAKYNTADEAIQAVCDYYLSRNFNIPKKFPIFYKMNLT-ISK
HDIKLKLENFFIIGLNPIFLLDYMIVTNKNK-----------------------------
------------------------------------------------------------
------------------------------------------------------------
------------------------------------------------------------
------------------------------------------------------------
------------------------------------------------------------
------------------------------------------------------------
------------------------
>NcORF_02587
MKLKIIYLFFAYLKSSKNIYDDLLGIVKQKIETKDYYLIDLEKKYYVFKACFYAKGIVFG
GYMRGASGSD-NNFLKVDVSEYNKADEIIQAICDFYLSENLNISKKSEIFYKIRFASVFD
HDIRLKLENFFYSRFEPDFFARLYDSNKQKQIRELCLCFSRSRMIDIDFCFS-KKIAFED
TIQCFEEENKMKIFFPVKLRNLVLFF----------------------------------
------------------------------------------------------------
------------------------------------------------------------
------------------------------------------------------------
------------------------------------------------------------
------------------------------------------------------------
------------------------
>NcORF_02599
MKLKIICLLFAYLKSSKSIYEDLLSIVKQKIKTKDYYLIDLDKKYYVFNIWLTPMEIVFG
GYMRGASGFD-CDFLKFDSAKYNTADEIIQAICDFYLSENFNISKKSPIFYKIRFLSALK
HGFKFKLENFFYNRVEPVFFC---------------------------------------
------------------------------------------------------------
------------------------------------------------------------
------------------------------------------------------------
------------------------------------------------------------
------------------------------------------------------------
------------------------------------------------------------
------------------------
>NcORF_02644
-------LFFAYLKSSKNIYDNLLDIVKQKIETKDYYLIDLEKKYYVFETFINTNGIVFC
GCIQDASGSD-NSSTKYNSAKYNTADEAIQAVCDYHLSSNLNIPKKFPIFYKINLA-IFK
HDIQSKLENFFYNRVEPDFFARLYDSNEQKQIRELCLFFSRNRMIDPNFFFSSRKEFF--
------------------------------------------------------------
------------------------------------------------------------
------------------------------------------------------------
------------------------------------------------------------
------------------------------------------------------------
------------------------------------------------------------
------------------------
>NcORF_02677
----------------------------------------LEKKYYVFETCLNSERVTFW
RYIQDASGYD-NNIIKYDRAKYNTADEAIRAICDYHLSRNLNIPKEFPIFYKMNLR-IFK
HDIKLKLENFFYNGVEPDFFARLYDSNKQKQIRELCLFFSRNRMIDLDFCLSLKKYSFID
TIQCFEEENKM-------------------------------------------------
------------------------------------------------------------
------------------------------------------------------------
------------------------------------------------------------
------------------------------------------------------------
------------------------------------------------------------
------------------------
>NcORF_02693
MKLKIICLFFAYLKSSKNIYDNLLDIVKQKIETKDYYLIDSEEKYYFFETCITLEEIVFW
ECKLNAFDPR-YAFPVFDRVKYNTADEAIQAICDYHLSKNFNIPKKFPTLCKMRFL-KFE
HDIQSKLENFFYNGIEPVFFC---------------------------------------
------------------------------------------------------------
------------------------------------------------------------
------------------------------------------------------------
------------------------------------------------------------
------------------------------------------------------------
------------------------------------------------------------
------------------------
>NcORF_02701
MKLKIICLFFAYLKSSKNIYNNLLGIVKKKIKTKDYYLIDLEKKYYVFETHINVIEIVFW
GCIRDASNSD-NSFLKVDRAKYNTADEVIQAVCDYHLSRNLNKLLKFPAVCKLDFL-KSK
HDIRLNLKNFFYNRIEPDFFVRLYDSNKQKQIRELC------------------------
------------------------------------------------------------
------------------------------------------------------------
------------------------------------------------------------
------------------------------------------------------------
------------------------------------------------------------
------------------------------------------------------------
------------------------
>NcORF_02719
------------------------------------------------------------
------------------------------------------------------------
------------------------------------------------------------
------------------------------------------------------------
------------------------------------------------------------
------------------------------------------------------------
------------------------------------------------------------
-------MMTAESEEVNNLLYTLIYKEAEEYFSIYEKDDIFNIEFFNDLQKFSDLYLCLN
NKTLYDFYSILLENLRSIFASGEKTLSQLFESIALLTNSDVRYSIGGRRVYFNKVEAKKM
FQILNIDDPENLENCVKSLIN---
>NcORF_02751
------------------------------------------------------------
------------------------------------------------------------
------------------------------------------------------------
------------------------------------------------------------
------------------------------------------------------------
------------------------------------------------------------
------------------------------------------------------------
-------MMTTESEEANNLLYTLIYKEAEEYFSIYEKDDIFNIEFFNDIQKFSDLYLCLN
EITLYDFYSILIGNSRSIIASGVKTLSQLFESIALLTNLDVRYTIGKERVYFNKVEAKKM
LQILNIDEPENLENYVESLIK---
>NcORF_02754
------------------------------------------------------------
------------------------------------------------------------
------------------------------------------------------------
--------------------------------LYTVEEQYTSEIIKLHKNINDNNICTEI
CTLMCKIFTFSDFLLNSKLLNDVNNDEKKLPRQFLLYNFEKIFFNVLIIKKAIFFKTLSR
TFYYSCNNHLEIEGNCQYISEETYQDCIEIWKLYMKAKDT--------------------
------------------------------------------------------------
------------------------------------------------------------
------------------------------------------------------------
------------------------
>NcORF_02763
------------------------------------------------------------
------------------------------------------------------------
------------------------------------------------------------
------------------------------------------------------------
------------------------------------------------------------
------------------------------------------------------------
------------------------------------------------------------
-------MMTSESEEANNLLYTLIYKEAEEYFSIYEKDDIFNIEFFNDIRKFSDLYLCLN
EITLYDFYSILLENLRSIFASGEKTLSQLFESIAFLTNLDVRYSIGKERVYFNKVKAKKM
FQILNIDEPETLENCVKGLIK---

************************Family 3****************************
>NcORF_01816
------------------------------------------------------------
------------------------------------------------------------
------LILDISAYTSQHWNDGFCATDALHTNRVEKNLSSITNNQLSSQTNVYFDSCLLT
QMESIPVAQENESFIAQPNADCTDYYTEFNNKNNDDPDFENEWYK--KICSYINWEPSEY
DNKKNFFQEFDFE-NDNNNLVDSSFKHCGLDKHTDVQKKEINKY-------------SNI
SNTKSLNNDELVVNNTKEHKKGNADCIINYNSFKSFLSDDSNIEIFDILIENKKELQALK
DKFFFNVRKQSSIGLIQYNFTKNNKYRNNSNRIILNSNWFNDFTNVTFKLLMDDIETLYL
SENTKKLFCEWVEFLREVAQFIFNFKEHVNLKKYSQCDVLSNLTLIETIMNSIILKFNFE
KIKNFLEKIIQKH-KNPKFFDLKVEKV-LLKILYNIKEVEEKFKQYRLYFARMKMYFEGR
IN-
>NcORF_01662
------------------------------------------------------------
-----------------------------------LLNKDKKEPSQSTESAISFDRDCLT
KISANQIFKNKGKDIPQYCNDIL-----SATDITKKKLSMTKNNNFATQSNMFCDLSLPK
QANSILTNQEDESLSKQLIPSCTDKFIGPNNKKHDDIVIENDLFKDIDIDRYINWEPSEY
DDKKIIFQQFDFEHNNNNKSVDFDLIHYASDNYAGERKKEFGEY-------------NNI
NNNKFFNNDDLNPNDTKEQERRNTDFKLDKNTSKSFSPKCSNSVLFDILNKNKKELQALK
DKFFVDIKKQSNKCQTYPNLTVNSKHRKIREKISNHLKWFNTFATVTFTPLMRDIETLYL
PENTKKLLCEWIEFLEEVAQFINNSKSYVYVQKFKQCDFIGDLTLIINIIKRMILKFKFD
EFKNLLQQIIQKRINPMFFD--SKVEQILSQILCNMQMFIKKLKHYNTNITKLKELISKF
---
>NcORF_01806
MFFYVLLISTTNFLDSHLNYLNNQIYRSVYNFVGTEESIQQNTIFENLLCTDKTKKKNEV
ETECNQRISKFPLDSGCMYEQRDQHIYETGNFFT-MPNKDNKELFQITNPAILFGQDYLT
NSSANTIFKNKAKSNLQYCNDVLSATDFSDTKIFEKELSTINSDSFSTQAGSCFNINLHK
QMENISAVQENKFLANQLKAGCIDNYIEPNNQKYEYMVFENELYKEIERYI---------
------------------NLVDSDFIHCNIDKYADVYNKKYSED-------------SNS
NVINFFNGSDLIINNKKEQEKGNADFAADHKPSKSLTSENSNIEISDILKKNKKELQALK
DKFYLNIRKRSYRDHIDCHLNKNSKYCIIRRRIYTYCIWFKTFESEIVKIFMGNLNSYFS
SANTKNLFFDSVELLREIAQFFIDIKDHFYLQQYNQCDIISNVTLAENIIKEMVLNFNYE
KIDDFMKQTIKKIKKNSCSSSKKVTKEDYLHVLCNIERFKKKFKLYAENITMLKEFFEVN
FNK
>NcORF_02173
MLLCVLSIFATNVFDPNFNYLFDQFNNYCYNVISTKENTQQNIISENGVCNDNIQIENEQ
GIGCFEKINKFWLDNDCTYEQYGQNTHEAGDLLLSIPSKDNEELSQNTESLNFVDQNYLM
DIDANTIIKNKVSNNPKFCNNVLNATDFLQTNVTERNLSVINNDSFSTQSNICTDSSFPK
QLENIPAEQQNEFLTEQLSKGCISKHFELNNQNIDDIVIETYSFKDVDIEKYINWDPSEY
DNKQNFFQEFDFV-Y-NYNLVDSDFKQGDTDKHVDVQDKMFSEHNNVIYNEVVTNECSNA
NFKRTFNNDGLTTSYTKEKKLKNDD-LLDKKTTKSFSADSLHVKFSNTLIKNKKELCVII
DNFFSNVIQHSYIYLIYEDLTKNFIYHSIRNRILDCSRWFKKIENTADELIKNDFKSLKF
SASTKNLIFDCLEFFRKIANFIISVESYLRPRQYNVGDLINNLTLIETLMNEIIIKLDFK
KIEQSMQQIFFRENIIVNFSDLKAEKD-ILQVLFNTQTFAKKVRLYGFNITKLKEFSELN
FY-
>NcORF_02240
MFFCILLIGATNVSDSHINYFNNQFHSNLYNFVNTEEFKKQNTVHKNSLCNEKIQRENYL
EDVRNQKINKFCINSDPTYKQYYQHTHET-NRMFLIPNKDDKELFQNTESTDFFDRDDLM
DASTNTVFKNVFTNTTQHLNDILSATDFLHTKITERNSSMINNEYFSAQVKTCLNTNFPK
QIESITDVQENKFLIEHQIFDYTDNYTKPNNQNIEDIVIETDLYK--EIDRYIHWEPSEY
DDKKKLYQKVDFE-HGNNNLVDSSFIHCAINKNANVSTKEVGEY-------------SNI
NFKKSLHHCDLIANYTKEQKIKNTCFVLDCKTTKIFSSDNSYIVFASTINIYKKDLRAFK
DKFFENVRKQSNGKHIQCNLTKNSKYVFIRQRITTNSKWFFTFRNSTVKFLIDNVKMLHL
SANTKTLIFDYFEFLRKFAQFIANFKNYIHLQKYNYCDIISNITFIEAIKSKMIVKYNFE
KIKILLQQIVEKD-INPKFFNSKVEKK-LMHILCNIQSFGEKFKIYSENITELKEFFDLN
KF-
>NcORF_02337
MFFCVFLVSTTYISDSHINYLNNRFYSNLCNVVSTAENTQQNITFENLLHNDKMQAKDGV
DSGRDQST---------------NKLNLNGGLTYDQHSCETDTLSLTSSKDLSQHMESTN
SLDQDYSISDISANIPQYWNDVFNTTDVSYTNIVEKNLPLTNNNYFSAQANMYSNLNLSK
QTESLPAVQLNEPLTKHLKANCNDSYTEFNNQNIDDLIFKNSLYIEIDN--YINQEPSKY
NDKKSSFQEFDFEHKNNNLVVS-SFKNCDTDKYAEVNNKEVDEY-------------SKI
NNKKSLDNDDLIINDTKEQEKRSEYFAVDNDPVQSFSFDNLSIKLFNILTKYKKELRKLK
SKFFLDVRKKSCGDLIFCNLSKNSKYCNSRQRLNSNSSYFNALTNDTLVPLMIDINNLFL
SATTEKLLCGWVEFIAEVAQFVANFKSYINLKNYNRCDIFSNFTLIETTTFEIILKFDFK
KIKFFLEHSTQN------------------------------------------------
---
>NcORF_02313
MFFCILFISTTNISDFEIKYLDNEINSYLYNIPTIVENSQQNTILENLFYNNKTLKKNEV
ETGSDQSNYKSFGDSNSIDKQCDQYTCETDKLLLTPNQDSKGLFQSTESVNFIDQDYLMD
ISLNTIVENTLNDTPQYLNDDLNVK-DFSHINTTERNELMTNNDYFFTQTDTFSDASLLN
PMESIPAVQENEALTEQLIFDCTDKHINFNNQSIDDIVIETDLFKDIDIDRYVNWEPDEF
DE---------------------------------------------------------
------------------------------------------------------------
------------------------------------------------------------
------------------------------------------------------------
------------------------------------------------------------
---
>NcORF_02532
------------------------------------------------------------
------------------------------------------------------------
------LILDISAYTPQHWNNGFCATDAFHTNRVEKKLSSINNNHNPAQTNVHSDSCLLG
QMESIRVDQENESFIAQPNADCTDYYTEFNNQNTNDPDFKNNLYK--ENDNYIIRKSSEY
DEKKVFFQEFDFE-NDNNNLVDSNFKHCGLDKHTDVQKKEINEY-------------SNI
SNTKSLNNDNLIANNTKEHEKGNADFAVDCYSSKNFSSDDINIEIFDILIENKKMLQKLK
DKFFF-------------------------------------------------------
------------------------------------------------------------
------------------------------------------------------------
---
>NcORF_02516
------------------------------------------------------------
------------------------------------------------------------
------------------------------------------------------------
------------------------------------------------------------
----------------MLFWLQEVFCSTQILDHNVPLDLRINIS-------------STS
RAYENKGLCENVDIQQKSQEKKSANFAVEHDSSESFSSSSSNVEFNDILTENKKKLQTLK
DEFFLNMKKQSPADLIHFNLEKNFKYCSIRSRIFFHFKWFK-----TFELFMNDIETLYL
SENTKKFLFELVEFLREVAQFIVSFKRYFNLQKYNKCNIISNLTLIEIIMNEIILKFDSK
EIEIFLNQVIQKNDSAKFSD--LNVQKVLPQILYNIEWFENKYKRYVYYIIRLKNFLKKL
---
>NcORF_02541
------------------------------------------------------------
------------------------------------------------------------
------------------------------------------------------------
------------------------------------------------------------
----------------MLFWLQEVFCSTQILDHNEPSDLRINIS-------------STS
RAYENKGLGENVDIQQKSQEKRSLNFAVEHYSSKSFSSSSSNVEFNNILTENKKKLKKLK
DKFFVNVRKKSPTYLIHFNLKKNFKYRSIRWRIFFHLNGLKLLQMKLLNFL--------
------------------------------------------------------------
------------------------------------------------------------
---
>NcORF_02673
------------------------------------------------------------
------------------------------------------------------------
------------------------------------------------------------
----------------------------------VLLILKNTLYTD--------------
------------------------------------------------------------
---------DLTANNTKIRKLKDDCIVLDYKTTKSLLSDDSNIEIFNILVENRKELRALR
DKFFVCVRKKSYGDPVVNHMNKDIKYHNIRKQIKLHSLWFKSFANETFKLLVDDIETLSL
PANTKNLFFGWVEFLSEVAKFIVDFKSHFHLRQYNRHDLFSNLTLTESISNEMILRFKLE
KI----------------------------------------------------------
---
>NcORF_02638
------------------------------------------------------------
------------------------------------------------------------
------------------------------------------------------------
------------------------------------------------------------
------------------------------------------------------------
----------LIANDTKDQEKRNENYAIDFYSSKSFSSVDSNIEFNNILIENKKVLQALK
DKFFVNVRKQSFTDLIYLNLDKNSKYRNIRSRIFFHFRWFRNSTNETFELLMNDIETLYL
SENTKKFLFELVEFLREVTQFIVSFKSHFNLQKYNKCNIISNLTLMETIMNEIILKFDFK
EIEIFLNQVITKK-----------------------------------------------
---
>NcORF_02653
------------------------------------------------------------
------------------------------------------------------------
------------------------------------------------------------
------------------------------------------------------------
------------------------------------------------------------
----------LIANDTKDQEKRSANFAVDFYSSKSFLSDDSNIEFNNILTENKKVLQALK
DKFFLNMKKQSPTDLIHFNLDKNSKYRRIRNRIIFQSKWFKTFTNETFKLLMNDIETLYL
SENTKKFLFELVEFLREVVQFIVSFKSHFNLTKTQ-------------------------
------------------------------------------------------------
---
>NcORF_02490
------------------------------------------------------------
------------------------------------------------------------
------------------------------------------------------------
------------------------------------------------------------
------------------------------------------------------------
----------LIANDTKDQEKRSEKLAVDFYSSKSYSSVDSNIEFNNILIENKKVLQALK
DKFFVNVRKQSFTGLIYLSLNKNSKYRNIRNRIFFHFRWFNDFTNVTFELLMNNIETLYL
SENTKKFLFELVEFLREVAQFIVSFKSHFNLRKHNKCNLISNLTLIEAIMNEIILKFDSK
EIKIFLNQVIQKNDNAKLSD--LNGQKVLPQILYNIRWFEKKFKRYVYYIIRLKNFLKKL
---
>NcORF_02359
------------------------------------------------------------
------------------------------------------------------------
------------------------------------------------------------
------------------------------------------------------------
------------------------------------------------------------
-------------------------------------------------LKIKRCYKNLK
ISFFSNVRKQSLLKLSHLNLSKNLIYCNIRDLIKIHYKWFKKFTKATFKLLLIDIENLLL
SANTKNIIFDSLKFFREVVKFIKNFKSYSDLKKYEKGDIISNLTLIETIMNEIILKFNFK
EIEIFLNQVIQKHENPAFFD--SKIQEILYQILYNIQKFEKKSKLIVFYITRLKNFLKKL
---
>NcORF_02450
------------------------------------------------------------
------------------------------------------------------------
------------------------------------------------------------
------------------------------------------------------------
------------------------------------------------------------
-------------------------------------------------------LQTLK
DKFFLNIGKQSSTDLIHFNLEKNFKYRSIRRSNIFYSIWFRNFSNETFELLMNDIVTLCM
SENTKKFLFESVEFLREVAQFIVRFKSHFNLRKYNKCNVINNLTLIETIMNEIVLKFDFK
EIKIFLNQVIQKNDNAKFSD--LNVQKVLSLILNNIQKFQDKLNYYVYYITKLKDFLKKL
---
>NcORF_02465
------------------------------------------------------------
------------------------------------------------------------
------------------------------------------------------------
------------------------------------------------------------
------------------------------------------------------------
------------------------------------------------------------
------MKKQSPTDLIHFNLSKNFKYLSIRNRIILNSRWFKTFTNETFELLMNDIETLCL
SENTKKLLLELVEFLKEVAQFIVSFKNHFHLQKYNKCNIISNLTLIETIMTELILKFDFK
EIEIFLNQVIQKYN-AKFSD--LNFQKVLSEIFYNIEWFENKYKRYVYYIIRLKNFLKKL
---
>NcORF_02568
------------------------------------------------------------
------------------------------------------------------------
------------------------------------------------------------
------------------------------------------------------------
------------------------------------------------------------
------------------------------------------------------VLQALK
DKFFVNVRKQSPIDLIHFNLEKNSKYRNIRSCNMFYSRWFRNFTNETFELLMNDIETLYL
SENTKKFLFELVEFLREVAQFIVNFKSHFHLRKYNKCNVISNLTLIETIMNEIILKFDFK
EIKIFLNQVIQTNDNAEFSD--LNVQKVLSEIFYNTEWFEKKFKQYVYYIVRLKDFLKKL
---
>NcORF_02669
------------------------------------------------------------
------------------------------------------------------------
------------------------------------------------------------
------------------------------------------------------------
------------------------------------------------------------
------------------------------------------------------------
------MKKQSPTDLIHFNLDKNSKYRNIRRCIRLYSEWFKTFTNETFELLMNDIVTLCL
SENTKKFLLELVEFLREVAQFIVSFKSHFNPRKHNKCNVISNLTLIENNE----------
------------------------------------------------------------
---
>NcORF_02706
------------------------------------------------------------
------------------------------------------------------------
------------------------------------------------------------
------------------------------------------------------------
------------------------------------------------------------
------------------------------------------------------VLQALK
DKFSLNIKKQSFTDLIHFNLEKNFKYHNIRNLIFFHSKWFKTFTNETFELLMNDIVTLCL
SENTKKFLFELVEFLREVAQFIVRFKSHFNLRKYNKCNVISNLTLIENIMNEIILKFDSK
EITIFLNQVNKNK-----------------------------------------------
---
>NcORF_02732
------------------------------------------------------------
------------------------------------------------------------
------------------------------------------------------------
------------------------------------------------------------
------------------------------------------------------------
------------------------------------------------------VLQALK
DKFSLNIKKQSFTNFIHFNLDKNSKYRNIRNRNMFYSRWFRNFTNETFELLMNDIETLCL
SENTKKFLLELVEFLKEVAQFIASFKSHFNLKKYNKYNVISNLTLIETTMNEII------
------------------------------------------------------------
---
>NcORF_02774
------------------------------------------------------------
------------------------------------------------------------
------------------------------------------------------------
------------------------------------------------------------
------------------------------------------------------------
------------------------------------------------------------
-----------------LNLDKNSKYRSIRNRIFFHSEWFKTFTNETFELLMNDIETLCL
SENTKKFLFELVEFLREVVQFIVSFKSHFNLQKHNKCNVISNLTLIETIMNDIILKFDSK
KIKIFLNQVIQKNYNAKFSD--LNGQKVLPQILYNIWWFEKKCKRYVYYIIRLKDFLKKL
---
>NcORF_02779
------------------------------------------------------------
------------------------------------------------------------
------------------------------------------------------------
------------------------------------------------------------
------------------------------------------------------------
------------------------------------------------------------
---------------------------------------------------MNDIVTLYL
SENTKKFLFELVEFLREVAQFIVSLKKHFYLRKHNKYNVICNLTLIKNIMNEIILIFDSK
KIKIFLNQVIQKNDNAKFSD--LNVQKVLSEILYNIQRYEKKFKLYVYYIVRLKDFLKKL
---
>NcORF_02655
------------------------------------------------------------
------------------------------------------------------------
------------------------------------------------------------
------------------------------------------------------------
------------------------------------------------------------
------------------------------------------------------------
---------------------------------------------------MIDINNLFL
SATTEKLLCGWVEFIAEVAQFVANFKSYINLKNYNRCDIFSNFTLIETTTFEIILKFDFK
KIKFFLEHSTQNYENPIFSD--SKVKKVLFNISYNVWKFEEKLEHCGFYITKLKNFMKKL
---
>NcORF_02432
------------------------------------------------------------
------------------------------------------------------------
------------------------------------------------------------
------------------------------------------------------------
------------------------------------------------------------
------------------------------------------------------------
---------------------------------------------------MNDIETLYL
SENTKKFLFELVKFLREVAQFIVSFKRHFNLRKHNKCNVISNLTLIKTTMNEIVLKFDSK
EIKIFLNQVIQKNDNAEFSD--LNVKKVLSEIFYNIEWFENKYKQYVYYIIRFKNFLKKL
---
>NcORF_02727
------------------------------------------------------------
------------------------------------------------------------
------------------------------------------------------------
------------------------------------------------------------
------------------------------------------------------------
------------------------------------------------------------
---------------------------------------------------MNDIETFCL
SENTKKFLFELVEFLREVAQFIVSFKSHFNPRKHNKCNVISNLTLIETTMNEIILKFDSK
EIEIFLNQVIQKNDSAKFSD--LNVQKVLSEILYNIQWFEKRFKLYVYNIIRLKNFLKKL
---
>NcORF_02742
------------------------------------------------------------
------------------------------------------------------------
------------------------------------------------------------
------------------------------------------------------------
------------------------------------------------------------
------------------------------------------------------------
---------------------------------------------------MNDIVTLCL
SENTKKFFFELVEFLKEVAQFIASFKSHFNLKKYNKCNVISNLTLIETTMNEIILKFDFK
EIETFLNQVIQKNDNAKLSG--LNGQKVLPQILYNIRWFENKYKRYVYYIIRLKNFLKKL
---

************************Family 4****************************
>NcORF_01590
-----------MFSFFYFFTGIYNSTNNDFISTMESVVSNMNESSAKNKYQYNQTSNNSD
D-TNQFLEQEDFELAEIIENALDLEEELQYKNRLGSASYSPIFYTMNSQCFKDRNN---E
TLDTSVIKKLKLDDNSKCVISEDARHSEDSFQNSFSIYNNHASNGFEFQKQCDEVLNSDK
DVNDQ----SKNIKCKEITTYKDKIDLMNKFYYAYIEKFTRYLVSKKVLNYNLVFQNGRV
QPNNKQLPNLDIFVDFCRGVLSQLKSAFDRAKNEQILISKKDFFLGNIDQKFIYKLSKAK
RLYYIRKKNLNKSIEFQIKKIEEDSIFKESSCESIKELIVECNMFLKEVLKYLLSFTLTT
NLQKRNLKFIYNECKDISQRITNISQTVQLECTVVIINMLIERLERPRYFLVEMNRNLLL
FFNSMTYLSTNVKWLISPLKDIMDSIDKEYERREFN
>NcORF_01856
KINKFLNISHKMFSFFYFLSGIYISKNYGTISATESVASNMNDIYNANLKKQCNQILNGM
NNKNQFSEQENFELGEIIESALDLEEELRYKNAPSSASDNLIFDTMNSQCFKDINN---E
TFGNPACKKIKLDDNSRCIIFENARHSEETFQNNPSIYNNYSSNGSGSHKQ---------
------------------------------------------------------------
------------------------------------------------------------
------------------------------------------------------------
------------------------------------------------------------
------------------------------------
>NcORF_02639
-----------MFKFFFFLTGIYTSTNNGSINTTESVASNMNDFYIAKRRKQCNQISNVN
NNTNQFSEQEDFELGRIIDDALDLEKELQTKNTQSSVLDNLIFDTINCQCFQDKNN---E
NFESPVQKKLKLDDNIKCITSENASHSGEIFQNNSNMYYSYPFNDFEFRNQYDEVLNPDK
AIKDKNDNQNYNIKCDETIVYKDKKDLFY-------------------------------
------------------------------------------------------------
------------------------------------------------------------
------------------------------------------------------------
------------------------------------
>NcORF_02405
------------------------------------------------------------
------------------------------------------------------------
------MKKFKLEDTNKCITSENARHLEGTFQSSPNIYCSSTSNTFIFQKQYDEGLNSDK
TINEQ----NDIINCNKIVRLKDKKGPFYKLYDVYVEKFNRYLMSKKKLSNNLIFQNKTV
QYSNQQFAHLDLFMDFCKEVLNRLKSAFDEAKNEQILTSKKVFHIEKKDKKSMSELSKIR
RSYYGRKNNFNKTINRQMKKIEENSFFKKSSCKSVKELIVECNMFIKEVLKYYLSFELTA
KLQNKSLQYTYNECKDISQRYTNISQKVKLECIVVIIKMCIERLEYSRDFLVKINYNLKM
LFNSVTRLSTDINWLISPLKNIMDVIYKE-------
>NcORF_02468
------------------------------------------------------------
------------------------------------------------------------
------------------------------------------------------------
------------------------------------------------------------
------LTNFDLFLDFYKDVLTHFKSAFDKAKKQPILISKKAFLFGSKNEKIIFKLSNLK
RVYYYRRINFNNSIQCQIKNIEKSSFIIESSCESIKELIIEYNMFVKEVVKYFLVFSLSV
SLKYNNINFIYNECEDIIQRLTNISKTVKFECIAVIIKILIERYEGSYDFLKRKRSNFFK
SAT---YLSTDIN-----------------------
>NcORF_01877
------------------------------------------------------------
--------------------------------------------MNFKCFQDNNNTTNNE
PVENPNMKKRKLDGNSKFVTLENKEHPLQIFQNSPKIYYGSTSNCFKSQKQYDGLLNSDK
AINDQ----SENKNCIDIIIYKDNNDLLNKIYNYYAEIFNMYLISIKNLNNNPVFQNERV
QFNNQQLTNLDIFLDFFKEVLGHGKSLFDKAKNEKISIPKKDFFFGNIDKKFLSELSKLK
TLYDSKGRTINNSIERHIKNIEENSFFSESSCESIKRLIIECNMFIKEVVKHFMYFKSAV
YLNEKNLSLIYYECKDISQRFAVISRDVHLECIVVIIKMLIERLEHFRDFLGKINRNLIM
FFNSVACLSTDIKWLISSLKDIIDSIDKKYECRELN
>NcORF_01271
-----------MFKFFYFFTGICTSKNNELINTTESVASDMNENKAKNKYQYDQILNGNN
STNQFSEQGNYKLEKIIGNTLGLEKESRPKSTQGSVEDNPFFDTMNFKCVQDNNNITNIE
PLENPIIKKLKLDNNSKCITSENARHPVQIFQISPNIYYSSTSSRFKSQKQYDEVLNSDK
AINDQSKGQNDNIKCEEITTYEDKKNLLIKFYYTYIEKFNAYKIARKNLNYNLVFQNKTV
QPNNQQMTNLDLLMDFCREVLGHVKSSFDKAKNEKFLISKKDFFYVNIDKKFISKLSKDK
RLYFLRKVSLNNSVEYQIKKIEDNSFFKESSCESIKELIVECDMFLKEVVKYFLSFTLAA
KLQERNFKLIYNECKDISQRITNISQNVQLECIVIIIKMLIEGLECSYAILN-IDYNLRM
LFNSVTHLSTDIKWLISPLKNIMDSIDKEYKCSESN
>NcORF_02575
------------------------------------------------------------
------------------------------------------------------------
------------------------------------------------------------
------------------------------------------------------------
-------------LDFYKEALSRLKFSFNKAKNEKISISKKVVFFKNNDKKIIPELSHLK
RVYYSRKANLNKSIEIQIRNIENSFFFKESSFESIKELIVECNMFIKEVVKYFMSFNLTF
HLTKGNLKFIYNECKEIIQKFTNISQAVQLESIFAIIKMLIGRFERSQDFLGKINRNLIM
FF----------------------------------
>NcORF_02024
------------------------------------------------------------
------------------------------------------------------------
------------------------------------------------------------
------------------------------------------------------------
------------------------------------------------------------
-------------------------------------------MFIKEVVKYFMSFNLTF
YLTKGNLKFIYNECEVITQKHTNISQAVQMESIFAIIKMLIGRLERSQDFLGKINRNLKM
FFNSVTYLSTDIKWLISPLKDIMDSIDKKYESSESN
>NcORF_02066
------------------------------------------------------------
------------------------------------------------------------
------------------------------------------------------------
------------------------------------------------------------
------------------------------------------------------------
-------------------------------------------MFIKEIVEYFLSFNLTV
NLQRENINLAYYECENMTQRFKNISQAIQLECIVIIIKMLIERLKYSHNISFKKNRNLQK
FFNSVAHLSSDIEWLISPLKNIMDGIDKNYEHIKLN
>NcORF_02327
------------------------------------------------------------
------------------------------------------------------------
------------------------------------------------------------
------------------------------------------------------------
------------------------------------------------------------
-------------------------------------------MFIKEVVKYFMSRNLSI
YLRDYNIPLINNECEDITQKYTNISRAVRLECIVVIIKMIVEKMGCSWDFLVQINHNLII
LFYYVTHLSTDIKWLISLLKDIMDGIDKEYECREFN
>NcORF_02746
------------------------------------------------------------
------------------------------------------------------------
------------------------------------------------------------
------------------------------------------------------------
------------------------------------------------------------
------------------------------------------------VVGYFSIFNLSV
HFYECNINLIYNECKDIIQRFTNISRAVELKYILVIIKMLIERLETSAEFLKIEKKNFLL
LFKSVTYLSTDIDWFISPLKDIIDGIDKKYKRRELN
>NcORF_02487
------------------------------------------------------------
------------------------------------------------MDSRCFKDINDE
TFGNPACKKTKLDDNSRCIIFENARHSEETFQNNPSIYNNYSSNGSGSHKQYDEVLSSGK
DINDQDKNQNDNIRCEEIIPYTDKKDLLNKFYIIYLKKFNGYLISKKRLNYNLIFQNETV
KSNNQQSTNLDLFINFSKEVLYRLKSAFDEAKNEQISISTKVFVSKKNNERFIARLKKSK
HLFHIRKLILNRSIERQIKKIENNSFFKRPSYESIKKLIVECSMFIKEVIKYFLSVDFNV
NPNSNNINYIYNKCKDISQRYSKISRIVKLECIVVIMKISFERLEGSQIFWEKKKNYFFY
FLSL--------------------------------
>NcORF_02718
------------------------------------------------------------
------------------------------------------------------------
------------------------------------------------------------
---------------------------MNKLNDYYAKQFNRYLIYKKNLNYNSAFQNKTV
QFNNQQLTNLDLFLDFCREILSYYKSAFDKAKNEKISISKKVIFFGKIDQKFISELSYLK
KAYHSRKANLNKSIEFQVKKIEDDSFFKKNTC----------------------------
------------------------------------------------------------
------------------------------------
>NcORF_02572
------------------------------------------------------------
------------------------------------------------------------
------------------------------------------------------------
---------------------------MNKLNDFYAKKFNKYLIHRKKLIYNSVFQNETI
QFNNHQLANLDLFLNFCREVLSHYKSAFDEAEKGPILIPKEILFIKNSDKKVISNLSCIK
KAYHSRKVNLIASVECQIENIED-------------------------------------
------------------------------------------------------------
------------------------------------
>NcORF_02326
------------------------------------------------------------
------------------------------------------------------------
------------------------------------------------------------
----------------------------------------------KKLNYNPVFQNETA
QFNSQQLTNLDLFIDFCKEVLSRLKSSFDKAKNKKISISKKVIFFKNIDQKFISELSYLK
SRYYSRKRSLNASIECQIKNIEENSFFKKNTC----------------------------
------------------------------------------------------------
------------------------------------
************************Family 5****************************
>NcORF_01887
----------------MPMNKLNVLFWMSYIHSLQILSVVPQTYKMYEINLRNTYPGKYD
FYIKNHYPPVDKIPIITEVKSPLSNIQGFVYIHSNQTTDTYIKSLYCFSSDFTD-TNQIF
YQFEFTTALKQKNILNIQIPSMLFNNALESQYGIEVKKTFGNISNIG-LKIQNNFTEFIL
LNKAKTISSSRQLLDELTNRPGSRIKHSLESEDYILAFFDRDYNKIISFLNEFISLLQED
DVFLQHQLPMFFINFVKNNLNTFWEEELIFSFKDFNTFKDIHLLNCFFTDLKNLFWLIED
PNHKFALTDHDQCIGSLYGNSCVNVLFNFQEDVDEKTLKCFVYDKKNNKLNYKLMIDTTK
RKIFIMFKLRYLKESNIKQIDCIIQTPKKHFKSCDINLIEYL-
>NcORF_00713
----------------MPMNKFNVINLISLIYSLQIIPADSQIYKMYEIDLRSFGSTKYD
FFIKNFVSSDGNNKFITEVQSPRSNITGFVCIHASSTTTDYIKNLYCFYGNFTN-TDQIF
YQFYFNTILGQNNILNIQIPTILLNNALESQYDIIVKKISDNRSDIN-SNIKSIFVEFVV
SNKAKIISLSIQLLNDLINNPVSKIIHSLENKDYILAFFERDYNKIINFLEEFISLLQED
NSFIRYDLLLFLINFTKNNLSNFWKNELRLSGMNFDSFKDIHLLNCLYSDISNLFCLIED
PNCKFELFDYDQNCGLIFGHLYITVAIYFQEDIEEKNLECFAYDMNKNELNFKHVIDINK
RFIFFMFEPLYLKESNITQIDCIVQTPKKHYESLNINLINYL-
>NcORF_00871
------------------------------------------------------------
------------------------------------------------------------
---------------------MSLDDTFNSPFHIVFRQHCEDQNKIISSQKQKIFLSYLL
NNRDKIISNSKRLLNDLTENPKSRFLRSLKEKDYILTFFDRNYDKTIKFFKCLILLLQES
DKLSKAKLFNFFINFIKENLNEIWQYRLGQSGMDLNTFKDLHLLNCFFMDIQNLLRLVSF
P-----------------------------------------------------------
-------------------------------------------
>NcORF_01123
--------------MKMPMAKFNVLFWMFYIKSLQIIPVVPQIQKMYEIDLRTTCPTRYD
FYIKNFNSSNINIPIMVEIKSSQSNIQRFVCIHFNRATNTYIKNLYYFLKDLTE-TNQIF
YKFSFTTALGKNNILKTHIPTLKSKESLGSPHDTLIKKK---------------------
PKILAIYV----------------------------------------------------
------------------------------------------------------------
------------------------------------------------------------
-------------------------------------------
>NcORF_01124
------------------------------------------------------------
------------------------------------------------------------
-----------------------------------------------------------L
FNKIETILLSRQLLNDLTSKTVSKVAHSLESKDYILSFFERDYSKIINFLKEFVSLLQED
NELLQYKLPIFFINFMRNNSNNFWKNELMLSDINFYTFKDIHLFTCFFTDLKNLFCLIKN
PDYKFELNDYDQYIGTLCGNPSVAISIHFEEDIDEKNLKCFVCNKKKNELNFKLMIDSKK
RTVFLMFDLRYLKESNITQLDCIVQTPNKHYQSCNIDLKNYLK
>NcORF_01602
----------------MPMNKLNVLFKMSYIFSSQIFPVVPQIHKMYDIDLKGTSSAKYD
FFIKNYYSSNNNILIITEVKSPHSDISGFFCIYFNRVTNTYIKSLYCFSKDFTN-TDKIF
HQLNFITSLGQNNILYIQIASMLLNNASQSQYGIVVEKNFQSVGDMS-LKIENRFIELVL
LNKRKTISLSCQLLHGLTNKSASRIMHALENKDYILAFFDRDYSKIINFLEKFILILQEV
NELLQYRLSIFFTNFMKNNLNTFWKNELMRSDEDFEYFKDIHLSNCFFEDLRNLFCLVED
PNYKFRHFDYDQYIGALFGYPLIAVLFNFQEDIDEKKLECFAFDRK--------------
-------------------------------------------
>NcORF_01679
------------------------------------------------------------
------------------------------------------------------------
------------------------------------------------------------
------------------------------------------------------------
----------------------------MGSGLAFDDFKNYNLSNCFFTDITNLLSLIED
PNHKFELNDYDQSIGSLSGCSLVAVLIHFQEEVNEKNLECFAYDNEKNKLEFKVMIDSKK
RLVFFMFDLQYLKEFNIRQVDCIAQTPIKHYVSRNISLISYF-
>NcORF_01867
------------------------------------------------------------
-----------------------------------------------FSKDFKN-TDKIF
HQFHFITPLRQNNILNIQIASMLFNNASQSQYGIGIIKDFQNVSNIG-LKIQNRFTELVS
LNKGKTNSLSCQLLNRLTNKPASRIMHALENEDYILAFFDRDYSKIINFLEKFILILQDI
NELLQYRLSIFFTSFMENNLNTFWKIELMHSNEDFSNFKNIHLSNCFFKDLYNLFCLVEN
ENHKFKLFDYDQYIGALFGYPLIAVLFNFQEDIDEKNLKCFAFDKKKNKLDFKLMIDSTK
RKIFFMFNANNLKKSNITQIDCIVKTPNKLYKSSDIDL-----
>NcORF_02064
------------------MKICLIYTLTSFIYSIKIVPLVPRTYLMDEFDLSSDYKVDSD
FFLKYYGCCITQKLILNKFYCLISRTCGFFYLDFSKTQKIVTKKLFLSKKDLKN-NNKQV
NLPFYEVLLGQNNILRIVLPVINTINTSESTSEVSFCKTNCCSNNCI----QLSFIEYII
LNKENIIKCSKKIIKDLIKGHDSCIRFLLDKKDYILTFFSRDFALILKFFEDFVKILAVE
DTILPVKLCIFFDSFLKNNMNNFWTNLLIDSKLEFDYFKKNSLYDCFFSDIYNLINLIEN
FQYKFTFFEKNRSKILLNGKSIILIELELQEKFNESTCNFEVCDDSYKKLYVDYMTNFNK
TTIYFMLNNFSVQIFNINRIHCAIFMPDKIYMANNIEISHLLQ
>NcORF_02192
----------------MPMNKSNLLFWMTCIYSLQINTLYSSTYKMYEIDLQSTLPENYD
FYIKNYYSSNDNILIITEVKSPQFNIYGFLCIHSNRTSNTYTKKLYCFSKDFTN-INKIF
YKFDFTMALRRKNILNIQIPSMLFNNAIRLRYGVEITKITENVSDIG-LKMQNDFIEFVF
LNKLKTILSCRQLLEELTNKPVSRIMHSLENEDYILAFFDRDYCKIISFLKKLILLLQED
NELLKSKLSIFLTNFMKNNLNKFWEDEFMLFNKDFDIFKNYNLSNCFFTDLINLFCLIEN
PNHKFKLYDYDRYIGSLFGYSYVAVLIYFQEDIDEKNLKCFAYDKKNNELKYKLLIDSKK
RLIFFMFELHYLKESNITQIDCLVQTPNKHYESCNIDLIEYF-
>NcORF_02244
------------------MVTINFILLISFVYSLKIITVVSNVYKMYEADLRSDNTTNIN
FYLKNYTSISNNVPYITELIIPETNIQRIICIYHNHSAGSYIKRIYFFQNDLTTPTILKL
HQLDYAIFLGKNNILKFFIPAILLDNTLNFPFNIVLRKYLEDTDDLN-LERRKIFLDHLL
NNKDEIINNSEQLLNDLTKNPESSLFHSLKEGDYILAFFDRNYDKIINFFKSLILVLKEN
NKDLQPKLFNFFVNFIKNNLNRTWQDELKHSGIDFDVFKDFNLLNCVFTDITNLLQLVSY
PDYKFQFMILINALDYILVTPYWVFYFSFQKILTKKI-----------------------
-------------------------------------------
>NcORF_02538
------------------------------------------------------------
------------------------------------------------------------
---------------------LLFNNASQSQYVIEVEKDFQNVDDIG-LKLQTGFTEFVL
LNKEKTISLSCQLLEGLTNKSASRIMHALENKDYILSFFDRDYSKIINFLEEFILILQEV
DELLQYRLPLFFTNFTENNLNTFWKNELMRPNEDFSDFKNIHLSSCFFDDLRNLFCLVED
PNHKFELFDYDQCIGEFFGDSLISVLFNFQEDIDEKNLECFAFDKKKNRLAFKLMIDSTK
RKIFFMFDLNFLKEV----------------------------
>NcORF_02554
------------------------------------------------------------
------------------------------------------------------------
------------------------------------------------------------
------------------------------------------------------------
----------------------------VHSGIGFDAFKNYNLYNCFFKDIANLFCLTEN
PNHKFELNDYDQCAKPLSGYPLVVVFVHFKEDVDEKNLECFAYSKKKNKLDFKLMIDSKK
RRIFFMFDLRYLKKSNITQVDCIVKTPKKHYEAFDIDLIEYL-
>NcORF_02614
---------------------------------------------MYEIDLRSSSPVKYD
FYIKNYFPSNDNIPIITEVKSPQSNIQGFICIHSNRITNTYIKNLYCFSKDFTD-TNQIF
CQFYFSKELRQKSILNIQIPSILLNNALKSQNSIVVKKKSQNINRIG-LTIINTFTDFVL
SNKRNTITLSCQLFDDLVNNPASRIMHSLENKDYILAFFDRDYGKIIGFFREFISLLQKD
NEILQNELPEFSKNFMENNLNTFWIYELMGSGLVF-------------------------
------------------------------------------------------------
-------------------------------------------
>NcORF_02658
------------------------------------------------------------
------------------------------------------------------------
-----------------------------------------------------------L
LNKLDIILLSCQLLEELTNRPGSRIMHSLENEDYILAFFDRDYGKLIGFLNEFILLLQEN
DELLKRELPMYFTNFIKNNLNNFWKDELVLSNKDFNTFKDIHLFGCFLSDLDNLFYLLVN
PNHKFILFDYDQHDEYLFGCSMVTVLMHFQEDIDEKNLKCSVYDNKNNVLEYKLMIDSTK
KIYFFYV------------------------------------
>NcORF_02689
HFTLKNFNLYKFKKIKMPMNNFNVLFWMSCIYPSQIIPVVPEIHKMYEIDLKSISPAKYD
FFIKNYFLSNENIPIVTEVRSPQSNIQGFVCIHSNRATNYYVKNLYCFAKDFTN-NDQTF
HQLYFNKALGQQNILNIQIPQMLFNNLLKFQFCILVKKIGV----MN-LQTQNDFIKFLL
LNKLDIILLSRQLLEELTNRPRSRIMHSLENKDYIL------------------------
------------------------------------------------------------
------------------------------------------------------------
-------------------------------------------
>NcORF_02694
------------------------------------------------------------
------------------------------------------------------------
------------------------------------------------------------
-------------------------MHSLENEDYILAFFDRDYGKLIGFLNEFILLLQED
DELLKRELPMFLTNFIKNNLNDFWKDELVLSNKDFNTFKDIHLFGCFFSDLANLFYLLVN
PNNKFMLFNYDKCARYLFGCSMVTVLMHFQEDIDEKNLKCSVYDNKNNVLEYKLMIDSTK
KIIFFMFDLRYLKESNIRQIDCIVQTTQKHYQSCDINLTEYLQ

******1st Merlin element (includes reference sequence)******

>NcORF_01574
------------------------------------------------------------
------------------------------------------------------------
--------VVLALYAELVKDCLFTSKNIIRDERQNNKSGFLGKVDTSYVPTRGYMEIVAQ
RGKATFLYTIQRICLPGTIIYSDKWAAYRDITGLG-FQYYTVNHSLNFVNPDNGVHTQHI
ESYWNKNKIYIKKMKGVKKKDLNS--------YLAEYMWRERFRNNKFYKY---------
-------------------------------
>NcORF_02549
------------------------------------------------------------
------------------------------------------------------------
------------------------------------------MVDTSYLSARGYMEIVAQ
RDKTTILYTFQRICLPGMIIYSNQWAAYKDITSLE-VQHYTVNRSLNFVDFDYGVHTQHI
ESYWNKNKIYIKKMKGVRKQDFNLYLAGVF------------------------------
-------------------------------
>NcORF_01788
------------------------------------------------------------
------------------------------------------------------------
---------------------------------------VFGIVNTSYVLKRGYMEIVAQ
RDKATHLYTIRRICLPGTIIYSDQWAEYGDITGLG-FQHYTVNHSLNFVNPDNGVHTQHI
ESYWNKNKIYIKKMKGDKKEDLNS--------YLAEYMWRERFRDSEFYKILECLTEMNE
NN-----------------------------
>NcORF_01799
------------------------------------------------------------
--------------------------------------------------------VIRN
LELDPIILGGQGVICQIDKSLFCHKQKNCVGKISDTQMWIFGIVNTSFCPAKRYMEIALS
RSSGALLQIIERVRKPGTEIHSDEWASYRILNIKTRLVHKTVNHSVKFVNPINGTHTQHI
ESYWQG-----KSTK---------------------------------------------
-------------------------------
>NcORF_01868
------------------------------------------------------------
-------------------LVVIYYLSIGFQNCKILLLTNISKGTLINIRKLIYSKIEQH
CLDNHIKLGGPCVIVQVDETKINYNVKNHSGKSVSPH-WVFCVVNTSNRPALGFCCIVSD
RFSNTLINIISNVVVPGSIICSGEWAAYSLLDRNQNFEDKNVYHK---------------
------------------------------------------------------------
-------------------------------
>NcORF_01978
------------------------------------------------------------
------------------------------------------------------------
---KYFFLGGPGIICQIDEGLCFHKQKYHMRRMSEHQVWVFGIVDTSYVSTRRYIEIVAQ
KDKATLFDIVRRICLPGTIIHSDQWAEYKDITGLS-FKHYTVNHSLNFVNPDNGVHTQHI
ESYWNKNKIYIKKIKRR-------------------------------------------
-------------------------------
>NcORF_02037
------------------------------------------------------------
------------------------------------------------------------
-------------MIQIDEAGLNFKIKSHIERAPLNKTDALCIVEVETAISMAFACVIEN
KKASTIIPIICDNVENGSIIYTDEHRSYSSLN-NLGFFHGIVCHKYEFVNSESGVNTQAV
ESFNNELNLSIK-RSKGVITCKRP-------GFLREFCWKFIN----------------K
EMRFLKIWHLLKIN-YFK-------------
>NcORF_02386
------------------------------------------------------------
------------------------------------------------------------
---------------------------------------GLAIVDTSFVLALGYSIIVEN
LSAEVLLSIINQIVIPRSIIVTDEWKSYSSLNESNTYQHQTSCQKYCFVDRNTVTRTQNV
ESYNNKLKLAIKKMKGLTLKQR--------KVFIQGFMYRRRHSDDKFTSIIKFFEF---
-------------------------------
>NcORF_02511
MRIRQMNTENVINILRSKNLLLSYLECEACMLPMVERSRKVLDGVCWVCTNANCYKFRTT
KSIRTNSFFDKFRISLSDIFSVVILWSEGKNFSSIISNYGYTKEVLSRIILKIRKIIKIY
YDTEQIRLGGPGIVCQIDESQFVHKVKHNRGRAPSSDIWVFGIADTSYSPSRCYMEIVPD
RKAETLLPIIRKVCKSGTIIHSDCWKAYLNIERDLGFSHNTVKHKLYFVDPNSGVHTQNI
ESFWNKMKRVTKSMNGISKIRLPG--------LLSELMFKDEFKSNILSSFMFLIAV---
-------------------------------
>gi|218768717|ref|YP_002343229.1| insertion element IS1016 transposase [Neisseria meningitidis Z2491] = Merlin3
-------------MLPSK-------------------------------YEDNTLQIKEK
STERTAPFF--------------VLEVTARSAADILGIHPNSAALFYR---KIRTVINHH
LALAADEVFEG--SVEPDESDFGGRRKGRRGRGAAGKVVVFGILKR---NGRVYTVVVDN
AKSETLLPVIKKKIMPDSIVYTDSLSSCDKLDVS-GFIHYRINHSKEFADRQN--HINGI
ENFWNQAKRVLRKYNGIDRKFFPL--------FLKECEFRFNFGTPSQQLKILRDWCGI-
-------------------------------
>NcORF_02517
------------------------------------------------------------
---------------------------------------MLNIDHRSYKNIILKFLSPVK
FDFTDDKLGGPSKIIQIDETALNHSIKAQGGKIPANKTDALCIVKFEENINGTYACVKEN
KKALTILPIICANVASNSIIHTDEHKSYSALN-NMGFVHDTVCHKYTFINPETGANTQAV
ESFNNSLKLDIKKRSK---KGLRQ-------EFLKEFGWKFNNTVDGFEMIISIIELNFN
IIFFLKNWVLLHLKNIFMPTGHKNATDPYHL
>NcORF_02552
------------------------------------------------------------
------------------------------------------------------------
--------------------------------------WALVIVDNFFCSGFELFFIVGN
RSAEILLSIINQVLLPGSTIVTDKWKYYSSLNKSNLYQHQTVGQKYCFLDRNTGTGTQNV
ESYNKKLKLFIKKTMGLTLKQR--------KTFLKSLCMG---------ALLR-------
-------------------------------
>NcORF_02697
------------------------------------------------------------
--VSGIIHFRNISIRLDRYMDSDNFVVRRRKRFKISQNCDMHQNIVRYIFNDLRERISHK
IEHDPPKLGGQGIVCQIDESLFCYKQKYHRDRIKNAPVWGFGIVDTSVKPARGFIQIVPN
RSAETLLSIMANVCRPGTIIHSNGWTAYRNIYDLTGFEHFTVNKTAFTRKILNHIGRNRN
F-----------------------------------------------------------
-------------------------------
>NcORF_02271
------------------------------------------------------------
-------------------LTLIILWIEDESITKITRNYGIHRNTVSKIFLNLQKLVATH
HQDKLICLGGQRIIFQIDESLFSHRQKYNVGRVPDIQIWVFGIVYTSFKPVLGYMHIAEN
GSATTLLSIIDKICLLGTIIHRDELAAQGTLTRF--------------------------
------------------------------------------------------------
-------------------------------
>NcORF_02768
------------------------------------------------------------
-------------------MDSDNFVIRRRKRFKISQNCDMHQNIVRKIFNDLRERISHK
IEQDPPKLGGQGIVCQIDESLFCYKQKHHRGRIPNAPVWGVGFANTGVKPPRGFIQIVQN
RSAETLLSIMANVCRPGTIIHSNGWTAYRNIYDLTGFEHFTVNKTAFT------------
------------------------------------------------------------
-------------------------------
>NcORF_01712
------------------------------------------------------------
------------------------------------------------------------
---------------------MYYNVKNYRGRHVMPN-WAFCIVDTSYKSALRYVTLVDD
RTSNTLLRIFSEVIVTASTVFSGEWREYLAFSNSSDFEDKTVCYKYNFVSPVDGTHTQNV
ESYNNRLKLKV-------------------------------------------------
-------------------------------
>NcORF_01748
------------------------------------------------------------
---------------------VIILWLEVENASKISRNYGMHQNTVCKIFYDLRERISHN
IEQDPPKPGGQGIVCQIDESLFCHKQKYHRGRVPNALVWVFGIVDTSVKQARGFIQIVLN
KSAETLILTMANVFRPGTIIIV---ISGRRIG-------IFMNE----------------
------------------------------------------------------------
-------------------------------
>NcORF_01762
------------------------------------------------------------
--------------------------------------------------KNYSLNDKQY
FVDNPIKLGGPNIIVQNDATKLNFNVKNYRG-QHIPACWALIIVDTSFVTASGYSVIVEN
RFAEVLLSTINQIVIPSSIIVTDEWKYYSSLNESNIYQHQTVFHKYCFVDRNTGT-HQNL
ESYNNKLKLAIKKMKGLILEQR--------KFFYMSLCTGKHHADDKFTSIIKLFEF---
-------------------------------

*******************2nd Merlin element************************
>NcORF_01441
------------------------------------------------------------
------------------------------------------------------------
---------------------------------MGGEGIRVQLDETAICNGELISNPSST
LDNKPNVQWLVGGIEGTNCRNFVLKLVPDRKVPTMLDMFEEHVVPGSIIVTDGYPAYPRA
VTEFGSCHEVVNHSVGFVNAQGAHTNQIENLCHILSMTIENVEVLIKGELIFFK------
------------
>NcORF_01814
VERWSKGKKNNFLTPIMDQLEEIILCFKFSEAFFLKNTKTIELFLEINIIKQEINCMRGD
GRMRIMVVATYIDGYAYRCSSKACRSKASPKKGSKMAIPNIEFVKILRKMYCWAYDYTLA
RVIDFCDCAETAYIKIKDLILQVIFEQEPEMVKTCGEGIGMQFDETAIYNGELIPDPSST
LDNKPSVQWLVGGVEEGNCRNFVIKLVPDIKVPTILDMFEEYVVPGSIIVTDGYPSYLRV
VT----------------------------------------------------------
------------
>NcORF_01575
------------------------------------------------------------
----------------------------------------MEFVKILRGMYCWVYDYTPA
QAIDFCDCSETTYIKIKDLILQVTSEQEPEMVKIGGEDIGVQFDETAICNGELIPNPSST
LDNKLNVQWFVGGVEEGSCKNFVLKLVSNIKVPTILDMFEKHVVFGSIIVTDGYPSYPGV
VTLFGSFLEW--------------------------------------------------
------------
>NcORF_01723
------------------------------------------------------------
------------------------------------------------------------
----------------------------------------VQFDETAICDGELIPNPSST
LDNKPNVQWLVGGVGEGNCRNFVLKLVPNRKVSTILEMFEEHVVHGSIIVTDSYLSYPEP
LLNLDLAMKW--------------------------------------------------
------------
>NcORF_01807
------------------------------------------------------------
------------------------------------------------------------
------------------------------MVKIGGEGIGVQFDETAICNGELIPNPSST
IDNKPNIQWLVGGVEEGNCKNFVLKLVPNRKVPTILDMFKEHVAPGSIIVTDGYPSYPRT
VIEFGSCHEAVNHSVGFVNAQGAHTNQIENL-----------------------------
------------
>NcORF_01881
------------------------------------------------------------
------------------------------------------------------------
------------------------------------------------------------
--------MVIRWCRRGKLWGFVLKLVPNRKDPTILNMVEECVVPGSIIVTDGYPSYPRA
VTEFGSCHEVVNHSVGFVNAQEAHTNQIENLWSHLKHAYRKRDDINKERISFF-------
------------
>NcORF_02144
------------------------------------------------------------
-----------------------------------MANLYIEFVKILRGMYCWVYDCTLA
QAIDFCDCSETTYIKIKDLILRVISEQEPEMVKIGGEGIGVQFDETAICNGELIPNSSST
LDNKPNIQWLVGGVEEGNCGNFVLKLVPNRKVLIILDMFEEHVVPGPIIATDGYPSYPRT
VTEFGSCHEVVNHIVGFVNAQGAHTNQIENLWSRLKHAYRKRG-INKRRIDFFK------
------------
>NcORF_02147
------------------------------------------------------------
------------------------------------------------------------
---------------------------------MGGEGIGVQFDEASICNGKLKPNPSSP
LDNKPNVQWLVKDVEEGNFRNFVLKLVLKRKVPTILDMFEERVVPESIIIIDGYPPYPGP
LLNLDLAMKW--------------------------------------------------
------------
>NcORF_02357
------------------------------------------------------------
------------------------------------------------------------
--LIFCDCSENTYIKINDLILQVISEQEPEMVKTCGEGIGVQFDETAICNGELISNPSST
PDNKPNVQWLMGDIEGTNCRNFVLKLFTNRKIPTILDMFDEHVVPGSIIVTDGYPSYPGA
VSEFGSCHEVVNHCWVC-------------------------------------------
------------
>NcORF_02455
------------------------------------------------------------
------------------------------------------------------------
------------------------------MVEIGGEGIRVQFDEAAICNGELIPNPSST
LDNKLNVQWLVGSVEKVNCRNFVLKLVSNRKVSTILDMFFEHVVPGSIIVNDGYPSYPGA
VAKFGSFHEVINHTVGFINAQGAHTNQIGSLWSHLKHAYRKRGGINKGRMNFFLNEWK--
------------
>NcORF_02607
------------------------------------------------------------
------------------------------------------------------------
------------------------------MVKIGGEGIGVQFDETAICNGELIHSPSST
LHDKPNVQWLVEGVEKGSCRNFALKLILNRKVPTILDMFDDMLYPDLSLLLMVIHLTPGP
LLNLDLSMK---------------------------------------------------
------------
>NcORF_02609
------------------------------------------------------------
------------------------------------------------------------
------------------------------------------------------------
----------LGGVEEGNCKNFVLKLVPNKKVPTILDMFEEHIVPGSIIATDGYPSYRGV
VTEFGSCHDVVNYSVWFVNAQGAYTNQIENLRSHLRHAYRKRGGINKMRIIFF-------
------------
>NcORF_02776
------------------------------------------------------------
------------------------------------------------------------
---------------------------------MGGEGKRVQFDKTSICNGELKSNLSSN
LDNKPYVQWLVGGAEEGNCRTFVLKLVPNRKVPTILDMFKEYVVPGSIIVTGGYPSCPGA
VAKFGSCHEVVNHSVGY-------------------------------------------
------------
>NcORF_02791
------------------------------------------------------------
------------------------------------------------------------
------------------------------------------------------------
-------------------------------------MFDEHVVPGSIIVTDGYLTYPGA
VAKFGSRHGVVNRSVGFVNAQGAHTNQIETPWSHLKHAYRKRGGINKRRIDFFKMNGNGG
NEISKIATTRRI
